# Supplementary material for: Genetic Determinants of Intrinsic Antibiotic Tolerance in Mycobacterium avium
Source: Microbiol Spectr. 2021 Sep 15;9(2):e00246-21. doi: 10.1128/Spectrum.00246-21 (PMC8557931; doi:10.1128/Spectrum.00246-21)
Supplement: SUPPLEMENTAL FILE 1 — Supplemental material. Download SPECTRUM00246-21_Supp_1_seq4.csv, CSV file, 0.02 MB [file spectrum00246-21_supp_1_seq4.csv]

Genomic Feature	Genbank Annotation	Clarithromycin_Prediction	Moxifloxacin_Prediction	Rifabutin_Prediction	Ethambutol_Prediction
DFS55_00010	DNA polymerase III subunit beta	Not Significant	Hypersusceptible	Not Significant	Not Significant
DFS55_00015	DNA replication/repair protein RecF	Not Significant	Hypersusceptible	Hypersusceptible	Not Significant
DFS55_00120	FHA domain-containing protein	Not Significant	Not Significant	Hypersusceptible	Hypersusceptible
DFS55_00125	DUF2662 domain-containing protein	Not Significant	Hypersusceptible	Hypersusceptible	Not Significant
DFS55_00355	hypothetical protein	Not Significant	Hypersusceptible	Hypersusceptible	Not Significant
DFS55_00360	penicillin-binding protein	Not Significant	Hypersusceptible	Hypersusceptible	Hypersusceptible
DFS55_00900	hypothetical protein	Not Significant	Hypersusceptible	Hypersusceptible	Not Significant
DFS55_00905	acyltransferase	Hypersusceptible	Hypersusceptible	Hypersusceptible	Hypersusceptible
DFS55_00970	serine protease	Not Significant	Hypersusceptible	Hypersusceptible	Not Significant
DFS55_00975	maltose alpha-D-glucosyltransferase	Hypersusceptible	Not Significant	Not Significant	Not Significant
DFS55_00980	maltokinase	Hypersusceptible	Not Significant	Not Significant	Not Significant
DFS55_01570	MMPL family transporter	Not Significant	Hypersusceptible	Not Significant	Not Significant
DFS55_02385	molecular chaperone DnaJ	Hypersusceptible	Not Significant	Hypersusceptible	Not Significant
DFS55_02440	2-polyprenylphenol hydroxylase	Hypersusceptible	Hypersusceptible	Not Significant	Not Significant
DFS55_02605	glucose-6-phosphate dehydrogenase (coenzyme-F420)	Not Significant	Not Significant	Hypersusceptible	Not Significant
DFS55_02640	TetR family transcriptional regulator	Not Significant	Hypersusceptible	Hypersusceptible	Not Significant
DFS55_02650	serine/threonine protein kinase	Hypersusceptible	Not Significant	Not Significant	Not Significant
DFS55_02655	ABC transporter substrate-binding protein	Hypersusceptible	Not Significant	Not Significant	Not Significant
DFS55_02660	hypothetical protein	Hypersusceptible	Not Significant	Not Significant	Not Significant
DFS55_02800	LytR family transcriptional regulator	Not Significant	Hypersusceptible	Hypersusceptible	Not Significant
DFS55_02905	transposase	Not Significant	Not Significant	Hypersusceptible	Not Significant
DFS55_02950	DUF5078 domain-containing protein	Not Significant	Hypersusceptible	Not Significant	Not Significant
DFS55_03080	DUF2993 domain-containing protein	Hypersusceptible	Not Significant	Hypersusceptible	Not Significant
DFS55_03125	YbjN domain-containing protein	Not Significant	Hypersusceptible	Not Significant	Not Significant
DFS55_03200	hypothetical protein	Not Significant	Hypersusceptible	Hypersusceptible	Not Significant
DFS55_03215	HAD-IB family hydrolase	Hypersusceptible	Not Significant	Hypersusceptible	Not Significant
DFS55_03500	bromoperoxidase	Not Significant	Hypersusceptible	Not Significant	Not Significant
DFS55_03530	DUF732 domain-containing protein	Not Significant	Hypersusceptible	Not Significant	Not Significant
DFS55_03885	class I SAM-dependent methyltransferase	Not Significant	Hypersusceptible	Not Significant	Hypersusceptible
DFS55_03890	methyltransferase domain-containing protein	Not Significant	Not Significant	Hypersusceptible	Not Significant
DFS55_04450	acyltransferase	Not Significant	Hypersusceptible	Not Significant	Not Significant
DFS55_04840	ATP-binding protein	Not Significant	Hypersusceptible	Not Significant	Not Significant
DFS55_04980	succinate dehydrogenase	Not Significant	Not Significant	Hypersusceptible	Not Significant
DFS55_04985	succinate dehydrogenase, cytochrome b556 subunit	Not Significant	Not Significant	Hypersusceptible	Not Significant
DFS55_05100	PPE family protein	Not Significant	Hypersusceptible	Not Significant	Not Significant
DFS55_05190	sulfurtransferase	Not Significant	Not Significant	Hypersusceptible	Not Significant
DFS55_05330	2-phospho-L-lactate transferase	Not Significant	Hypersusceptible	Hypersusceptible	Not Significant
DFS55_05375	amino acid permease	Not Significant	Hypersusceptible	Not Significant	Not Significant
DFS55_05615	ATPase	Hypersusceptible	Not Significant	Not Significant	Not Significant
DFS55_05655	hypothetical protein	Not Significant	Hypersusceptible	Hypersusceptible	Not Significant
DFS55_05660	ATP-dependent helicase	Not Significant	Hypersusceptible	Hypersusceptible	Not Significant
DFS55_05685	DUF3152 domain-containing protein	Hypersusceptible	Hypersusceptible	Hypersusceptible	Not Significant
DFS55_05695	TIGR02569 family protein	Not Significant	Hypersusceptible	Hypersusceptible	Not Significant
DFS55_05715	ATP-dependent helicase	Not Significant	Hypersusceptible	Not Significant	Not Significant
DFS55_05720	ATP-dependent helicase	Not Significant	Hypersusceptible	Not Significant	Not Significant
DFS55_07095	NUDIX hydrolase	Not Significant	Hypersusceptible	Not Significant	Not Significant
DFS55_07105	class I SAM-dependent methyltransferase	Hypersusceptible	Hypersusceptible	Hypersusceptible	Not Significant
DFS55_07130	acetyltransferase	Hypersusceptible	Hypersusceptible	Hypersusceptible	Not Significant
DFS55_07230	glycosyltransferase family 1 protein	Hypersusceptible	Hypersusceptible	Hypersusceptible	Not Significant
DFS55_07235	DUF1957 domain-containing protein	Not Significant	Hypersusceptible	Not Significant	Not Significant
DFS55_07240	class I SAM-dependent methyltransferase	Not Significant	Hypersusceptible	Hypersusceptible	Not Significant
DFS55_07350	sorbosone dehydrogenase family protein	Not Significant	Hypersusceptible	Hypersusceptible	Not Significant
DFS55_07355	DoxX family protein	Not Significant	Hypersusceptible	Hypersusceptible	Not Significant
DFS55_07785	chromosome segregation protein SMC	Not Significant	Hypersusceptible	Not Significant	Not Significant
DFS55_07940	tyrosine recombinase XerC	Not Significant	Hypersusceptible	Not Significant	Not Significant
DFS55_08050	zinc metalloprotease	Not Significant	Hypersusceptible	Not Significant	Not Significant
DFS55_08190	hypothetical protein	Hypersusceptible	Not Significant	Not Significant	Not Significant
DFS55_08215	30S ribosome-binding factor RbfA	Not Significant	Not Significant	Hypersusceptible	Not Significant
DFS55_08530	recombinase RecA	Not Significant	Hypersusceptible	Hypersusceptible	Not Significant
DFS55_08575	GTPase HflX	Hypersusceptible	Not Significant	Not Significant	Not Significant
DFS55_08650	RNA polymerase subunit sigma	Hypersusceptible	Not Significant	Hypersusceptible	Not Significant
DFS55_09485	aminodeoxychorismate lyase	Not Significant	Hypersusceptible	Not Significant	Not Significant
DFS55_10110	peptidase M23	Not Significant	Hypersusceptible	Not Significant	Not Significant
DFS55_10115	NlpC/P60 family protein	Not Significant	Hypersusceptible	Hypersusceptible	Not Significant
DFS55_10120	MoxR family ATPase	Hypersusceptible	Hypersusceptible	Hypersusceptible	Not Significant
DFS55_10125	DUF58 domain-containing protein	Not Significant	Not Significant	Hypersusceptible	Not Significant
DFS55_10400	amino acid adenylation domain-containing protein	Not Significant	Hypersusceptible	Not Significant	Not Significant
DFS55_10405	amino acid adenylation domain-containing protein	Not Significant	Hypersusceptible	Not Significant	Not Significant
DFS55_10470	RluA family pseudouridine synthase	Not Significant	Hypersusceptible	Hypersusceptible	Not Significant
DFS55_10575	inv protein	Not Significant	Hypersusceptible	Not Significant	Not Significant
DFS55_10815	ANTAR domain-containing protein	Hypersusceptible	Not Significant	Hypersusceptible	Not Significant
DFS55_10925	universal stress protein	Not Significant	Hypersusceptible	Hypersusceptible	Not Significant
DFS55_11005	RNA methyltransferase	Not Significant	Not Significant	Hypersusceptible	Not Significant
DFS55_11275	site-specific tyrosine recombinase XerD	Not Significant	Hypersusceptible	Not Significant	Not Significant
DFS55_11285	ParA family protein	Not Significant	Not Significant	Hypersusceptible	Not Significant
DFS55_11590	IS607 family transposase	Not Significant	Not Significant	Hypersusceptible	Not Significant
DFS55_11595	transposase	Not Significant	Not Significant	Hypersusceptible	Not Significant
DFS55_12510	PE family protein	Not Significant	Hypersusceptible	Not Significant	Not Significant
DFS55_12530	type VII secretion integral membrane protein EccD	Not Significant	Hypersusceptible	Not Significant	Not Significant
DFS55_12535	type VII secretion system ESX-5 serine protease mycosin MycP5	Not Significant	Hypersusceptible	Not Significant	Not Significant
DFS55_12540	type VII secretion protein EccE	Not Significant	Hypersusceptible	Hypersusceptible	Not Significant
DFS55_12665	accessory Sec system translocase SecA2	Hypersusceptible	Hypersusceptible	Not Significant	Not Significant
DFS55_12730	hypothetical protein	Hypersusceptible	Hypersusceptible	Hypersusceptible	Hypersusceptible
DFS55_12835	hypothetical protein	Not Significant	Hypersusceptible	Not Significant	Not Significant
DFS55_13140	hypothetical protein	Not Significant	Hypersusceptible	Not Significant	Not Significant
DFS55_13390	hypothetical protein	Not Significant	Not Significant	Hypersusceptible	Not Significant
DFS55_13810	MMPL family transporter	Hypersusceptible	Not Significant	Not Significant	Not Significant
DFS55_14095	KR domain-containing protein	Not Significant	Hypersusceptible	Not Significant	Not Significant
DFS55_14115	apolipoprotein N-acyltransferase	Not Significant	Hypersusceptible	Hypersusceptible	Not Significant
DFS55_14275	DUF4333 domain-containing protein	Not Significant	Hypersusceptible	Hypersusceptible	Not Significant
DFS55_14295	YafY family transcriptional regulator	Not Significant	Hypersusceptible	Not Significant	Not Significant
DFS55_14300	YafY family transcriptional regulator	Not Significant	Hypersusceptible	Not Significant	Not Significant
DFS55_14355	RecB family exonuclease	Not Significant	Hypersusceptible	Not Significant	Not Significant
DFS55_14565	YbhB/YbcL family Raf kinase inhibitor-like protein	Hypersusceptible	Not Significant	Not Significant	Not Significant
DFS55_14660	hypothetical protein	Not Significant	Not Significant	Hypersusceptible	Not Significant
DFS55_14810	hypothetical protein	Not Significant	Hypersusceptible	Hypersusceptible	Not Significant
DFS55_14865	NlpC/P60 family protein	Not Significant	Hypersusceptible	Not Significant	Not Significant
DFS55_14910	DUF2561 domain-containing protein	Hypersusceptible	Not Significant	Not Significant	Not Significant
DFS55_14915	hypothetical protein	Not Significant	Hypersusceptible	Not Significant	Not Significant
DFS55_15050	bifunctional [glutamine synthetase] adenylyltransferase/[glutamine synthetase]-adenylyl-L-tyrosine phosphorylase	Not Significant	Hypersusceptible	Hypersusceptible	Not Significant
DFS55_15065	alpha/beta hydrolase	Hypersusceptible	Hypersusceptible	Hypersusceptible	Not Significant
DFS55_15265	DUF3145 domain-containing protein	Not Significant	Hypersusceptible	Hypersusceptible	Not Significant
DFS55_16070	hypothetical protein	Hypersusceptible	Not Significant	Not Significant	Not Significant
DFS55_16630	transport acessory protein MmpS	Not Significant	Hypersusceptible	Not Significant	Not Significant
DFS55_16635	MMPL family transporter	Not Significant	Hypersusceptible	Not Significant	Not Significant
DFS55_17245	DUF1906 domain-containing protein	Not Significant	Hypersusceptible	Not Significant	Not Significant
DFS55_17715	ribonuclease PH	Hypersusceptible	Not Significant	Not Significant	Not Significant
DFS55_18275	hypothetical protein	Not Significant	Hypersusceptible	Not Significant	Not Significant
DFS55_18280	exonuclease SbcCD subunit D	Not Significant	Hypersusceptible	Not Significant	Not Significant
DFS55_18480	multifunctional oxoglutarate decarboxylase/oxoglutarate dehydrogenase thiamine pyrophosphate-binding subunit/dihydrolipoyllysine-residue succinyltransferase subunit	Hypersusceptible	Not Significant	Not Significant	Not Significant
DFS55_18590	RNA polymerase sigma factor SigE	Hypersusceptible	Hypersusceptible	Hypersusceptible	Not Significant
DFS55_18595	O-methyltransferase	Not Significant	Hypersusceptible	Hypersusceptible	Not Significant
DFS55_18840	hemophore-related protein	Not Significant	Not Significant	Hypersusceptible	Not Significant
DFS55_18915	mannosyltransferase	Not Significant	Hypersusceptible	Not Significant	Not Significant
DFS55_18980	hypothetical protein	Hypersusceptible	Not Significant	Not Significant	Not Significant
DFS55_19220	redox-regulated ATPase YchF	Not Significant	Hypersusceptible	Not Significant	Not Significant
DFS55_19360	transcription elongation factor GreA	Hypersusceptible	Hypersusceptible	Hypersusceptible	Not Significant
DFS55_19515	DNA-binding response regulator	Not Significant	Hypersusceptible	Not Significant	Hypersusceptible
DFS55_19670	resuscitation-promoting factor	Not Significant	Hypersusceptible	Hypersusceptible	Not Significant
DFS55_19835	phospholipid carrier-dependent glycosyltransferase	Not Significant	Hypersusceptible	Hypersusceptible	Not Significant
DFS55_19940	hypothetical protein	Not Significant	Not Significant	Hypersusceptible	Not Significant
DFS55_19985	peptidase S1	Not Significant	Hypersusceptible	Not Significant	Not Significant
DFS55_20105	M23 family peptidase	Hypersusceptible	Not Significant	Not Significant	Not Significant
DFS55_20210	phosphate ABC transporter permease PtsA	Not Significant	Hypersusceptible	Hypersusceptible	Not Significant
DFS55_20215	phosphate ABC transporter permease subunit PstC	Not Significant	Hypersusceptible	Hypersusceptible	Not Significant
DFS55_20220	phosphate ABC transporter substrate-binding protein PstS	Not Significant	Hypersusceptible	Hypersusceptible	Not Significant
DFS55_20355	citrate synthase	Not Significant	Hypersusceptible	Not Significant	Not Significant
DFS55_20365	citrate synthase 2	Hypersusceptible	Not Significant	Not Significant	Not Significant
DFS55_20495	DNA-binding protein	Not Significant	Not Significant	Hypersusceptible	Not Significant
DFS55_20500	helicase	Not Significant	Not Significant	Hypersusceptible	Not Significant
DFS55_21330	LytR family transcriptional regulator	Hypersusceptible	Not Significant	Not Significant	Not Significant
DFS55_21345	phosphate ABC transporter ATP-binding protein	Not Significant	Hypersusceptible	Hypersusceptible	Not Significant
DFS55_21405	aminodeoxychorismate lyase	Not Significant	Hypersusceptible	Not Significant	Not Significant
DFS55_22280	serine hydrolase	Hypersusceptible	Not Significant	Not Significant	Not Significant
DFS55_22340	hypothetical protein	Hypersusceptible	Hypersusceptible	Hypersusceptible	Not Significant
DFS55_22480	DNA polymerase III subunit delta'	Not Significant	Not Significant	Hypersusceptible	Not Significant
DFS55_22595	peptidase	Not Significant	Hypersusceptible	Not Significant	Not Significant
DFS55_22980	recombination protein RecR	Not Significant	Hypersusceptible	Not Significant	Not Significant
DFS55_22990	N-acetylmuramoyl-L-alanine amidase	Not Significant	Hypersusceptible	Not Significant	Not Significant
DFS55_23390	hypothetical protein	Not Significant	Hypersusceptible	Hypersusceptible	Not Significant
DFS55_23495	XRE family transcriptional regulator	Not Significant	Hypersusceptible	Not Significant	Not Significant
DFS55_23695	cysteine desulfurase-like protein	Not Significant	Hypersusceptible	Not Significant	Not Significant
DFS55_23740	GtrA family protein	Not Significant	Hypersusceptible	Not Significant	Not Significant
DFS55_23895	MBL fold metallo-hydrolase	Not Significant	Hypersusceptible	Not Significant	Not Significant
DFS55_23935	hypothetical protein	Hypersusceptible	Not Significant	Not Significant	Not Significant
DFS55_23975	DUF4328 domain-containing protein	Not Significant	Hypersusceptible	Hypersusceptible	Not Significant
DFS55_23995	hypothetical protein	Hypersusceptible	Not Significant	Not Significant	Not Significant
DFS55_24570	16S rRNA (guanine(527)-N(7))-methyltransferase RsmG	Not Significant	Not Significant	Hypersusceptible	Not Significant
DFS55_25360	hypothetical protein	Not Significant	Not Significant	Hypersusceptible	Not Significant
DFS55_25365	hypothetical protein	Not Significant	Not Significant	Hypersusceptible	Not Significant
DFS55_25370	hypothetical protein	Hypersusceptible	Hypersusceptible	Hypersusceptible	Not Significant
DFS55_25375	chromosome partitioning protein	Hypersusceptible	Not Significant	Hypersusceptible	Not Significant
DFS55_25380	hypothetical protein	Hypersusceptible	Not Significant	Not Significant	Not Significant
DFS55_25385	recombinase family protein	Hypersusceptible	Not Significant	Hypersusceptible	Not Significant
DFS55_25390	hypothetical protein	Not Significant	Hypersusceptible	Hypersusceptible	Not Significant
DFS55_25395	IS607 family transposase	Not Significant	Not Significant	Hypersusceptible	Not Significant
DFS55_25400	transposase	Hypersusceptible	Not Significant	Hypersusceptible	Not Significant
DFS55_25405	chemotaxis protein	Hypersusceptible	Not Significant	Hypersusceptible	Not Significant
DFS55_25410	hypothetical protein	Not Significant	Not Significant	Hypersusceptible	Not Significant
DFS55_25415	hypothetical protein	Not Significant	Not Significant	Hypersusceptible	Not Significant
DFS55_25420	TrwC relaxase	Hypersusceptible	Not Significant	Hypersusceptible	Not Significant
