# Supplementary material for: Genetic Determinants of Intrinsic Antibiotic Tolerance in Mycobacterium avium
Source: Microbiol Spectr. 2021 Sep 15;9(2):e00246-21. doi: 10.1128/Spectrum.00246-21 (PMC8557931; doi:10.1128/Spectrum.00246-21)
Supplement: SUPPLEMENTAL FILE 2 — Supplemental material. Download SPECTRUM00246-21_Supp_2_seq5.csv, CSV file, 0.1 MB [file spectrum00246-21_supp_2_seq5.csv]

Genomic Feature	Genbank Annotation	Clarithromycin_Prediction	Moxifloxacin_Prediction	Rifabutin_Prediction	Ethambutol_Prediction
DFS55_01380	MCE family protein	Hypertolerant	Not Significant	Not Significant	Not Significant
DFS55_01580	UPF0104 family protein	Not Significant	Not Significant	Hypertolerant	Not Significant
DFS55_02115	trans-aconitate 2-methyltransferase	Not Significant	Not Significant	Hypertolerant	Not Significant
DFS55_02500	DUF3151 domain-containing protein	Not Significant	Not Significant	Hypertolerant	Not Significant
DFS55_03545	zinc metalloprotease HtpX	Not Significant	Not Significant	Hypertolerant	Not Significant
DFS55_05640	isochorismate synthase	Not Significant	Not Significant	Hypertolerant	Not Significant
DFS55_05645	acid phosphatase	Not Significant	Not Significant	Hypertolerant	Not Significant
DFS55_05665	hydroxylase	Hypertolerant	Not Significant	Not Significant	Not Significant
DFS55_07560	hypothetical protein	Not Significant	Not Significant	Hypertolerant	Not Significant
DFS55_07565	16S rRNA (guanine(966)-N(2))-methyltransferase RsmD	Not Significant	Not Significant	Hypertolerant	Not Significant
DFS55_08665	YihY/virulence factor BrkB family protein	Not Significant	Not Significant	Hypertolerant	Not Significant
DFS55_10205	TVP38/TMEM64 family protein	Not Significant	Not Significant	Hypertolerant	Not Significant
DFS55_10325	GDP-L-fucose synthase	Not Significant	Not Significant	Hypertolerant	Not Significant
DFS55_10660	quinolinate synthase	Hypertolerant	Not Significant	Hypertolerant	Not Significant
DFS55_10665	L-aspartate oxidase	Hypertolerant	Not Significant	Hypertolerant	Not Significant
DFS55_10765	pyruvate kinase	Hypertolerant	Hypertolerant	Hypertolerant	Not Significant
DFS55_12705	bifunctional nuclease family protein	Not Significant	Not Significant	Hypertolerant	Not Significant
DFS55_13800	TetR family transcriptional regulator	Hypertolerant	Not Significant	Not Significant	Not Significant
DFS55_14525	DUF3090 domain-containing protein	Not Significant	Not Significant	Hypertolerant	Not Significant
DFS55_16845	trigger factor	Hypertolerant	Not Significant	Hypertolerant	Not Significant
DFS55_18380	FAD-binding protein	Hypertolerant	Not Significant	Not Significant	Not Significant
DFS55_18875	translational GTPase TypA	Not Significant	Not Significant	Hypertolerant	Not Significant
DFS55_19605	TetR/AcrR family transcriptional regulator	Not Significant	Not Significant	Hypertolerant	Not Significant
DFS55_19735	teichoic acid transporter	Not Significant	Not Significant	Hypertolerant	Not Significant
DFS55_19745	hypothetical protein	Not Significant	Not Significant	Hypertolerant	Not Significant
DFS55_20040	DUF1707 domain-containing protein	Hypertolerant	Hypertolerant	Hypertolerant	Not Significant
DFS55_20235	divalent metal cation transporter	Hypertolerant	Not Significant	Not Significant	Not Significant
DFS55_21365	mycothiol synthase	Not Significant	Not Significant	Hypertolerant	Not Significant
DFS55_21750	hypothetical protein	Hypertolerant	Not Significant	Hypertolerant	Not Significant
DFS55_21755	trehalose-6-phosphate synthase	Hypertolerant	Not Significant	Not Significant	Not Significant
DFS55_22165	LacI family DNA-binding transcriptional regulator	Hypertolerant	Not Significant	Not Significant	Not Significant
DFS55_23890	1-acyl-sn-glycerol-3-phosphate acyltransferase	Hypertolerant	Not Significant	Not Significant	Not Significant
