# Supplementary material for: Genetic Determinants of Intrinsic Antibiotic Tolerance in Mycobacterium avium
Source: Microbiol Spectr. 2021 Sep 15;9(2):e00246-21. doi: 10.1128/Spectrum.00246-21 (PMC8557931; doi:10.1128/Spectrum.00246-21)
Supplement: SUPPLEMENTAL FILE 5 — Supplemental material. Download SPECTRUM00246-21_Supp_5_seq8.csv, CSV file, 0.5 MB [file spectrum00246-21_supp_5_seq8.csv]

Genomic Feature	Genbank Annotation	Rifabutin (0.063ug/mL) - LFC_12h	Rifabutin (0.63ug/mL) - LFC_12h	pval_12h	padj_12h	Rifabutin (0.063ug/mL) - LFC_48h	Rifabutin (0.63ug/mL) - LFC_48h	pval_48h	padj_48h	Prediction
DFS55_00005	chromosomal replication initiator protein DnaA									Not Significant
DFS55_00010	DNA polymerase III subunit beta	-0.19	-0.15	0.51	0.77	0.21	-0.94	0.088	0.33	Not Significant
DFS55_00015	DNA replication/repair protein RecF	-0.11	-0.52	1.9e-07	7.1e-06	0.021	-1.2	5.3e-05	0.0014	Hypersusceptible
DFS55_00020	DUF721 domain-containing protein	-0.046	-0.41	0.061	0.26	-0.13	-0.39	0.0048	0.048	Not Significant
DFS55_00025	DNA topoisomerase IV subunit B	0.28	0.14	0.61	0.83	0.27	-0.16	0.33	0.64	Not Significant
DFS55_00030	DNA gyrase subunit A									Not Significant
DFS55_00035	hypothetical protein	-0.099	-0.28	0.0029	0.03	-0.15	-0.44	0.0044	0.045	Not Significant
DFS55_00040	tRNA-Ile									Not Significant
DFS55_00045	tRNA-Ala									Not Significant
DFS55_00050	IS481-like element ISMav5 family transposase	0.062	0.13	0.0042	0.04	0.054	0.024	0.37	0.68	Not Significant
DFS55_00055	TetR/AcrR family transcriptional regulator	0.073	0.08	0.57	0.81	0.08	0.17	0.28	0.6	Not Significant
DFS55_00060	cytochrome P450	-0.021	0.037	0.79	0.92	0.031	0.21	0.12	0.39	Not Significant
DFS55_00065	cell wall synthesis protein CwsA	-0.029	0.18	0.0053	0.048	0.048	0.16	0.083	0.32	Not Significant
DFS55_00070	peptidylprolyl isomerase	-0.0065	0.053	0.45	0.73	-0.052	-0.1	0.16	0.46	Not Significant
DFS55_00075	PH domain-containing protein	-0.019	0.095	0.25	0.55	-0.045	-0.45	0.0043	0.044	Not Significant
DFS55_00080	cell division protein CrgA									Not Significant
DFS55_00085	DUF881 domain-containing protein	0.014	-0.096	0.23	0.53	-0.056	0.1	0.31	0.62	Not Significant
DFS55_00090	aminodeoxychorismate/anthranilate synthase component II	0.096	0.22	0.31	0.62	-0.026	-0.2	0.93	0.98	Not Significant
DFS55_00095	Stk1 family PASTA domain-containing Ser/Thr kinase									Not Significant
DFS55_00100	serine/threonine protein kinase	0.38	0.18	0.83	0.93	-0.075	-0.05	0.58	0.82	Not Significant
DFS55_00105	penicillin-binding protein	-0.15	-0.36	1.6e-18	3.6e-16	-0.047	-0.59	9.5e-09	6.7e-07	Not Significant
DFS55_00110	FtsW/RodA/SpoVE family cell cycle protein	-0.031	-0.31	4e-09	1.9e-07	-0.015	-0.58	0.00049	0.0084	Not Significant
DFS55_00115	serine/threonine protein phosphatase	0.064	-0.23	0.00052	0.0076	-0.033	-0.38	0.0011	0.016	Not Significant
DFS55_00120	FHA domain-containing protein	-0.11	-0.8	3.7e-09	1.8e-07	-0.27	-0.69	1.9e-06	7.6e-05	Hypersusceptible
DFS55_00125	DUF2662 domain-containing protein	-0.13	-0.51	1.2e-36	2.7e-33	-0.39	-1.2	1e-42	2.3e-39	Hypersusceptible
DFS55_00135	DinB family protein	0.1	0.11	0.17	0.45	-0.0092	-0.031	0.56	0.81	Not Significant
DFS55_00140	acyl carrier protein	0.24	0.047	0.65	0.86	0.14	-0.39	0.72	0.89	Not Significant
DFS55_00145	Long-chain-fatty-acid--ACP ligase MbtM	0.13	0.073	0.67	0.86	0.065	-0.2	0.22	0.53	Not Significant
DFS55_00150	DUF4237 domain-containing protein	0.053	0.098	0.11	0.36	0.016	0.015	0.93	0.97	Not Significant
DFS55_00155	hypothetical protein	-0.21	-0.16	0.39	0.68	0.49	0.42	0.26	0.57	Not Significant
DFS55_00160	IS256 family transposase	0.084	0.21	0.89	0.96	-0.12	-0.3	0.043	0.21	Not Significant
DFS55_00165	hypothetical protein	0.044	0.061	0.99	1.0	0.012	0.18	0.0016	0.021	Not Significant
DFS55_00170	hypothetical protein	0.02	-0.0008	0.23	0.52	0.069	0.015	0.26	0.57	Not Significant
DFS55_00175	IS1634 family transposase	0.029	0.049	0.75	0.9	0.096	0.083	0.034	0.18	Not Significant
DFS55_00180	IS1634 family transposase	0.0023	0.037	0.026	0.14	0.028	0.041	0.17	0.46	Not Significant
DFS55_00185	hypothetical protein	0.018	-0.15	0.026	0.15	0.15	-0.29	0.73	0.9	Not Significant
DFS55_00190	HNH endonuclease	0.044	0.069	0.19	0.48	0.026	0.054	0.87	0.96	Not Significant
DFS55_00195	N-acetyltransferase	0.04	0.14	0.13	0.39	-0.00088	-0.35	0.22	0.53	Not Significant
DFS55_00200	pirin family protein	-0.03	0.023	0.79	0.92	-0.11	0.039	0.7	0.89	Not Significant
DFS55_00205	acyl-CoA dehydrogenase	0.0095	0.12	0.33	0.63	0.0098	-0.019	0.48	0.76	Not Significant
DFS55_00210	transcriptional regulator	-0.00065	0.18	0.93	0.98	-0.011	-0.21	0.17	0.47	Not Significant
DFS55_00215	XRE family transcriptional regulator									Not Significant
DFS55_00220	NlpC/P60 family protein	0.24	-0.037	0.9	0.97	-0.031	0.02	0.4	0.71	Not Significant
DFS55_00225	DUF4226 domain-containing protein	0.49	0.028	0.28	0.58	-0.055	-0.59	0.28	0.59	Not Significant
DFS55_00230	DUF4226 domain-containing protein	0.099	0.31	0.071	0.28	-0.094	-0.053	0.79	0.93	Not Significant
DFS55_00235	ESX-1 secretion-associated protein	-0.34	0.068	0.71	0.88	0.014	-0.35	0.29	0.6	Not Significant
DFS55_00240	DUF2694 domain-containing protein	0.011	0.16	0.24	0.54	-0.063	0.016	0.38	0.69	Not Significant
DFS55_00245	hypothetical protein	0.066	0.2	0.079	0.29	0.033	0.27	0.0093	0.076	Not Significant
DFS55_00250	DUF2710 domain-containing protein	0.099	-0.0016	0.58	0.81	0.048	0.09	0.9	0.97	Not Significant
DFS55_00255	TIGR03084 family protein	-0.24	0.04	0.93	0.98	-0.055	0.92	0.27	0.58	Not Significant
DFS55_00260	MFS transporter	-0.072	-0.26	0.00028	0.0047	-0.23	-0.6	0.00057	0.0095	Not Significant
DFS55_00265	YqgE/AlgH family protein	0.0059	0.1	0.025	0.14	0.069	-0.042	0.66	0.87	Not Significant
DFS55_00270	hypothetical protein	-0.12	-0.32	0.1	0.34	0.07	-0.32	0.13	0.41	Not Significant
DFS55_00275	hypothetical protein	0.048	0.036	0.28	0.59	-0.09	-0.0072	0.35	0.67	Not Significant
DFS55_00280	leucine--tRNA ligase	-0.25	-0.15	0.36	0.65	0.24	0.16	0.47	0.75	Not Significant
DFS55_00285	short chain dehydrogenase	0.27	0.57	0.00012	0.0022	0.14	0.17	0.15	0.44	Not Significant
DFS55_00295	amino acid ABC transporter ATP-binding protein	-0.014	-0.072	0.55	0.79	0.22	-0.18	0.31	0.63	Not Significant
DFS55_00300	amino acid ABC transporter permease	-0.023	0.14	0.14	0.4	0.00072	-0.042	0.66	0.87	Not Significant
DFS55_00305	GntR family transcriptional regulator	-0.026	0.073	0.19	0.48	0.075	0.23	0.023	0.14	Not Significant
DFS55_00310	LLM class F420-dependent oxidoreductase	0.078	0.15	0.78	0.91	0.069	-0.1	0.27	0.58	Not Significant
DFS55_00315	alpha/beta hydrolase	-0.17	-0.044	0.26	0.56	-0.022	-0.15	0.5	0.77	Not Significant
DFS55_00320	hypothetical protein	-0.03	-0.00067	0.92	0.97	-0.0068	0.089	0.46	0.75	Not Significant
DFS55_00325	sugar phosphate isomerase/epimerase	0.12	0.1	0.96	0.99	-0.13	0.0034	0.02	0.13	Not Significant
DFS55_00330	sulfotransferase	0.12	0.15	0.71	0.88	-0.073	-0.19	0.38	0.7	Not Significant
DFS55_00335	LLM class flavin-dependent oxidoreductase	0.14	-0.15	0.13	0.4	-0.072	0.12	0.99	1.0	Not Significant
DFS55_00340	inositol-3-phosphate synthase	-0.066	0.072	0.4	0.69	0.13	0.39	0.052	0.24	Not Significant
DFS55_00345	PadR family transcriptional regulator	0.19	0.23	0.0029	0.03	0.091	0.26	0.017	0.12	Not Significant
DFS55_00350	DUF1707 domain-containing protein	-0.072	-0.18	0.0054	0.048	0.0061	-0.12	0.65	0.86	Not Significant
DFS55_00355	hypothetical protein	-1.3	-2.0	3.7e-11	2.5e-09	-1.5	-1.1	0.00071	0.011	Hypersusceptible
DFS55_00360	penicillin-binding protein	-0.33	-0.88	3e-23	1.2e-20	-0.19	-1.1	1.5e-18	5.7e-16	Hypersusceptible
DFS55_00365	DUF2029 domain-containing protein	0.055	-0.23	8.3e-05	0.0016	-0.14	-0.52	1e-05	0.00033	Not Significant
DFS55_00370	DJ-1/PfpI family protein	0.039	0.18	0.017	0.11	-0.15	-0.051	0.72	0.89	Not Significant
DFS55_00375	30S ribosomal protein S6	0.37	0.026	0.79	0.92	0.25	0.16	0.36	0.68	Not Significant
DFS55_00380	single-stranded DNA-binding protein									Not Significant
DFS55_00385	30S ribosomal protein S18	-0.092	-0.46	0.01	0.079	0.019	-0.39	0.018	0.12	Not Significant
DFS55_00390	50S ribosomal protein L9	-0.089	-0.026	0.5	0.76	-0.093	-0.041	0.52	0.79	Not Significant
DFS55_00395	replicative DNA helicase									Not Significant
DFS55_00400	IS3 family transposase	-0.03	0.15	0.65	0.85	-0.069	0.14	0.99	1.0	Not Significant
DFS55_00405	hypothetical protein	0.11	0.19	0.18	0.46	-0.052	-0.0039	0.67	0.88	Not Significant
DFS55_00410	transglutaminase family protein	-0.049	0.087	0.16	0.44	0.023	0.005	0.49	0.77	Not Significant
DFS55_00415	hypothetical protein	-0.05	0.28	0.91	0.97	-0.064	0.022	0.56	0.81	Not Significant
DFS55_00420	IS1634 family transposase	-0.028	-0.024	0.37	0.66	0.04	-0.039	0.1	0.36	Not Significant
DFS55_00425	IS256 family transposase	0.28	0.2	0.76	0.91	0.1	0.098	0.65	0.87	Not Significant
DFS55_00430	IS3 family transposase	0.0051	0.13	0.13	0.38	0.07	-0.034	0.65	0.86	Not Significant
DFS55_00435	IS256 family transposase	-0.043	0.21	0.014	0.1	0.08	-0.029	0.76	0.92	Not Significant
DFS55_00440	CCA tRNA nucleotidyltransferase									Not Significant
DFS55_00445	pullulanase	0.16	0.023	0.98	0.99	0.44	0.3	0.043	0.21	Not Significant
DFS55_00450	hypothetical protein	0.23	0.093	0.84	0.94	0.087	-0.32	0.13	0.41	Not Significant
DFS55_00455	DUF2563 domain-containing protein	0.056	0.26	0.19	0.48	0.032	-0.097	0.88	0.96	Not Significant
DFS55_00460	hypothetical protein	0.16	-0.12	0.0022	0.025	-0.061	-0.81	6e-07	2.8e-05	Not Significant
DFS55_00465	hypothetical protein	0.51	0.13	0.59	0.82	0.036	-0.039	0.65	0.86	Not Significant
DFS55_00470	Tat (twin-arginine translocation) pathway signal sequence containing protein	0.078	-0.19	0.00056	0.0081	-0.23	-0.33	0.0034	0.037	Not Significant
DFS55_00475	hypothetical protein	0.1	0.3	0.091	0.32	0.0056	0.4	0.052	0.24	Not Significant
DFS55_00480	DUF4226 domain-containing protein	0.095	-0.047	0.96	0.99	0.09	0.028	0.88	0.96	Not Significant
DFS55_00485	type VII secretion protein EccB	-0.035	0.065	0.83	0.93	0.038	-0.091	0.75	0.91	Not Significant
DFS55_00490	type VII secretion protein EccC	0.085	0.13	0.098	0.33	-0.098	-0.26	0.67	0.88	Not Significant
DFS55_00495	MMPL family RND transporter	0.085	0.14	0.15	0.42	0.071	-0.2	0.73	0.9	Not Significant
DFS55_00505	two-component sensor histidine kinase	-0.066	-0.084	0.083	0.3	0.061	-0.28	0.046	0.22	Not Significant
DFS55_00510	DNA-binding response regulator	-0.24	0.01	0.6	0.83	-0.069	0.27	0.49	0.77	Not Significant
DFS55_00515	hypothetical protein	-0.012	0.21	0.12	0.38	-0.37	-0.069	0.95	0.98	Not Significant
DFS55_00520	aromatic ring-hydroxylating dioxygenase subunit alpha	-0.029	-0.041	0.48	0.75	-0.026	-0.034	0.5	0.78	Not Significant
DFS55_00525	amidohydrolase	-0.026	0.15	0.96	0.99	0.029	-0.24	0.13	0.4	Not Significant
DFS55_00530	DUF1679 domain-containing protein	-0.047	0.031	0.43	0.71	-0.11	-0.059	0.037	0.19	Not Significant
DFS55_00535	TetR/AcrR family transcriptional regulator	0.29	0.32	2.5e-05	0.00056	-0.2	0.17	0.69	0.88	Not Significant
DFS55_00540	hypothetical protein	0.022	0.072	0.48	0.75	0.068	-0.051	0.14	0.42	Not Significant
DFS55_00545	phosphotransferase family protein	0.027	-0.0011	0.73	0.89	0.066	0.041	0.54	0.8	Not Significant
DFS55_00550	anti-sigma factor antagonist	0.011	0.26	0.061	0.26	0.16	0.2	0.21	0.52	Not Significant
DFS55_00555	fructose bisphosphate aldolase									Not Significant
DFS55_00560	DUF190 domain-containing protein	0.017	-0.072	0.5	0.76	-0.00024	-0.17	0.018	0.12	Not Significant
DFS55_00565	sulfotransferase	0.021	0.18	0.9	0.97	0.059	-0.17	0.25	0.55	Not Significant
DFS55_00570	DUF1214 domain-containing protein	0.12	0.028	0.64	0.85	0.052	-0.093	0.78	0.92	Not Significant
DFS55_00575	TetR/AcrR family transcriptional regulator	0.013	0.19	0.19	0.48	0.28	0.09	0.58	0.82	Not Significant
DFS55_00580	acyl-CoA dehydrogenase	0.1	0.5	0.013	0.094	-0.055	-0.2	0.051	0.23	Not Significant
DFS55_00585	thiolase family protein	0.32	0.45	1.0	1.0	0.25	0.13	0.66	0.87	Not Significant
DFS55_00590	acyl dehydratase	0.022	0.076	0.9	0.97	-0.0082	-0.4	0.34	0.66	Not Significant
DFS55_00595	LacI family transcriptional regulator	0.14	-0.067	0.93	0.98	-0.067	-0.16	0.12	0.39	Not Significant
DFS55_00600	amidohydrolase	0.11	0.19	0.091	0.32	0.084	-0.078	0.34	0.66	Not Significant
DFS55_00605	CoA transferase	0.19	0.32	0.4	0.68	0.12	-0.044	0.36	0.68	Not Significant
DFS55_00610	hypothetical protein	-0.026	0.55	0.12	0.38	-0.39	-1.3	0.002	0.025	Not Significant
DFS55_00615	thiolase family protein	0.011	-0.17	0.099	0.34	-0.098	-0.29	0.31	0.62	Not Significant
DFS55_00620	hypothetical protein	0.034	0.099	0.58	0.81	0.16	-0.17	0.64	0.86	Not Significant
DFS55_00625	MarR family transcriptional regulator	0.043	0.14	0.058	0.25	0.047	-0.13	0.44	0.73	Not Significant
DFS55_00630	acyl-CoA synthetase	0.074	0.066	0.83	0.94	-0.055	0.058	0.27	0.58	Not Significant
DFS55_00635	SDR family NAD(P)-dependent oxidoreductase	0.057	0.14	0.68	0.87	-0.033	-0.23	0.89	0.96	Not Significant
DFS55_00640	alpha/beta hydrolase	0.03	-0.023	0.59	0.82	0.15	0.032	0.35	0.66	Not Significant
DFS55_00645	TetR/AcrR family transcriptional regulator	0.14	0.47	0.15	0.42	0.028	0.047	0.94	0.98	Not Significant
DFS55_00650	TetR family transcriptional regulator	0.13	0.15	0.23	0.52	0.0027	0.28	0.0012	0.017	Not Significant
DFS55_00655	triacylglycerol lipase	0.12	0.2	0.0026	0.028	0.077	0.094	0.32	0.63	Not Significant
DFS55_00660	polyhydroxybutyrate depolymerase	0.0054	0.037	0.86	0.95	-0.12	-0.008	0.68	0.88	Not Significant
DFS55_00665	HTH domain-containing protein	0.099	-0.058	0.75	0.9	0.056	0.076	0.33	0.64	Not Significant
DFS55_00670	polysaccharide deacetylase family protein	0.0022	0.15	0.0013	0.016	0.1	0.3	0.0055	0.052	Not Significant
DFS55_00675	hypothetical protein	-0.053	-0.083	0.011	0.084	-0.017	-0.46	0.00079	0.012	Not Significant
DFS55_00680	Cu(2+)-exporting ATPase	0.0034	0.11	0.73	0.9	-0.11	-0.19	0.0014	0.019	Not Significant
DFS55_00685	heavy-metal-associated domain-containing protein	-0.054	0.32	0.33	0.63	0.14	-0.08	0.97	0.99	Not Significant
DFS55_00690	NAD(P)-dependent oxidoreductase	0.12	-0.13	0.28	0.58	0.097	0.033	0.47	0.75	Not Significant
DFS55_00695	dimethyladenosine transferase	0.13	0.15	0.27	0.58	-0.022	-0.057	0.84	0.95	Not Significant
DFS55_00700	pyridoxamine 5'-phosphate oxidase	0.17	0.17	0.15	0.42	-0.054	-0.15	0.22	0.53	Not Significant
DFS55_00705	NAD(P)/FAD-dependent oxidoreductase	0.036	0.057	0.99	0.99	-0.11	-0.14	0.25	0.56	Not Significant
DFS55_00710	KR domain-containing protein	0.031	0.26	0.25	0.55	-0.056	-0.55	0.0064	0.058	Not Significant
DFS55_00715	sodium:proton exchanger	0.1	0.013	0.59	0.82	-0.052	-0.074	0.54	0.8	Not Significant
DFS55_00720	KR domain-containing protein	0.18	0.46	0.00085	0.012	-0.13	-0.47	0.0008	0.012	Not Significant
DFS55_00725	nuclear transport factor 2 family protein	-0.063	0.18	0.57	0.81	0.095	-0.28	0.38	0.7	Not Significant
DFS55_00730	zinc-binding dehydrogenase	0.12	0.16	0.26	0.56	-0.013	-0.054	0.93	0.98	Not Significant
DFS55_00735	transcriptional regulator	0.29	0.52	0.093	0.33	0.017	0.39	0.29	0.6	Not Significant
DFS55_00740	DUF2127 domain-containing protein	0.0068	0.098	0.32	0.62	-0.025	-0.13	0.82	0.94	Not Significant
DFS55_00745	NAD-dependent epimerase	0.062	0.16	0.2	0.5	-0.011	-0.25	0.94	0.98	Not Significant
DFS55_00750	hypothetical protein									Not Significant
DFS55_00755	class I SAM-dependent methyltransferase	-0.014	0.37	0.22	0.51	0.1	0.11	0.74	0.9	Not Significant
DFS55_00760	polyketide cyclase	0.12	0.065	0.39	0.68	-0.053	-0.045	0.44	0.73	Not Significant
DFS55_00765	methyltransferase domain-containing protein	0.29	0.39	0.012	0.086	0.15	0.16	0.61	0.84	Not Significant
DFS55_00770	adenylate/guanylate cyclase domain-containing protein	0.0039	0.15	0.052	0.24	-0.045	0.069	0.68	0.88	Not Significant
DFS55_00775	TetR/AcrR family transcriptional regulator	0.22	-0.0038	0.74	0.9	-0.15	-0.36	0.00084	0.013	Not Significant
DFS55_00780	DUF2236 domain-containing protein	0.17	0.24	6e-05	0.0012	0.088	0.053	0.44	0.73	Not Significant
DFS55_00785	KR domain-containing protein	0.0099	0.19	0.11	0.37	0.14	-0.017	0.62	0.85	Not Significant
DFS55_00790	phenazine antibiotic biosynthesis protein	0.26	0.18	0.64	0.85	-0.09	-0.18	0.075	0.3	Not Significant
DFS55_00795	aldehyde dehydrogenase	0.22	0.34	2e-05	0.00046	-0.0075	0.21	0.26	0.57	Not Significant
DFS55_00800	cutinase family protein	-0.025	0.057	0.93	0.98	-0.073	-0.35	0.0097	0.078	Not Significant
DFS55_00805	KR domain-containing protein	0.036	0.17	0.66	0.86	0.013	0.05	0.22	0.53	Not Significant
DFS55_00810	acyl-CoA synthetase	-0.026	-0.066	0.92	0.97	-0.017	0.073	0.26	0.58	Not Significant
DFS55_00815	cation-translocating P-type ATPase	-0.004	0.045	0.56	0.81	0.03	-0.22	0.2	0.51	Not Significant
DFS55_00820	hypothetical protein	0.19	-0.27	0.36	0.66	-0.34	-0.16	0.86	0.96	Not Significant
DFS55_00825	hypothetical protein	0.14	0.055	0.24	0.54	0.046	-0.15	0.56	0.81	Not Significant
DFS55_00830	nuclear transport factor 2 family protein	-0.13	0.043	0.6	0.82	-0.15	-0.13	0.56	0.81	Not Significant
DFS55_00835	SRPBCC family protein	0.05	-0.012	0.49	0.76	-0.1	-0.47	0.068	0.28	Not Significant
DFS55_00840	NDMA-dependent alcohol dehydrogenase	0.19	0.055	0.61	0.83	-0.11	-0.51	0.2	0.51	Not Significant
DFS55_00845	SDR family NAD(P)-dependent oxidoreductase	0.019	0.054	0.83	0.93	-0.089	0.085	0.95	0.98	Not Significant
DFS55_00850	cyclohexanecarboxylate-CoA ligase	0.057	0.32	0.13	0.4	0.0049	0.067	0.42	0.72	Not Significant
DFS55_00855	GntR family transcriptional regulator	0.21	0.18	0.13	0.39	-0.079	-0.013	0.73	0.9	Not Significant
DFS55_00860	gluconolaconase	-0.079	-0.012	0.77	0.91	0.016	-0.17	0.16	0.45	Not Significant
DFS55_00865	SDR family NAD(P)-dependent oxidoreductase	0.069	0.25	0.11	0.36	-0.021	0.22	0.53	0.79	Not Significant
DFS55_00870	aromatic ring-hydroxylating dioxygenase subunit alpha	-0.0072	0.079	0.14	0.41	-0.064	-0.0058	0.28	0.59	Not Significant
DFS55_00875	monooxygenase	0.033	0.053	0.87	0.96	0.082	-0.23	0.092	0.34	Not Significant
DFS55_00880	KR domain-containing protein	-0.13	-0.25	0.0036	0.036	0.076	-0.21	0.72	0.89	Not Significant
DFS55_00885	CoA transferase	0.075	0.26	0.96	0.99	-0.089	-0.088	0.71	0.89	Not Significant
DFS55_00890	thiamine pyrophosphate-binding protein	0.024	0.11	0.99	1.0	-0.049	0.11	0.78	0.92	Not Significant
DFS55_00895	aldehyde dehydrogenase family protein	-0.0099	0.25	0.085	0.31	0.081	-0.077	0.7	0.88	Not Significant
DFS55_00900	hypothetical protein	-0.16	-0.72	1.2e-05	0.0003	-0.54	-0.91	5.7e-05	0.0014	Hypersusceptible
DFS55_00905	acyltransferase	-0.7	-1.1	6.1e-16	7.5e-14	-1.0	-0.78	2.6e-05	0.00074	Hypersusceptible
DFS55_00910	methyltransferase	0.19	0.17	0.77	0.91	-0.069	-0.068	0.41	0.71	Not Significant
DFS55_00915	hypothetical protein	0.031	-0.022	0.35	0.64	0.041	-0.26	0.55	0.81	Not Significant
DFS55_00920	manganese transporter	-0.03	-0.27	0.23	0.53	0.02	-0.36	0.057	0.25	Not Significant
DFS55_00925	NADP-dependent oxidoreductase	0.047	0.038	0.64	0.85	-0.22	0.017	0.44	0.73	Not Significant
DFS55_00930	hypothetical protein	0.11	0.095	0.77	0.91	-0.13	-0.099	0.73	0.9	Not Significant
DFS55_00935	L,D-transpeptidase	-0.081	0.2	0.16	0.43	-0.23	-0.14	0.19	0.5	Not Significant
DFS55_00940	cysteine hydrolase	-0.064	-0.089	0.2	0.5	0.024	-0.21	0.073	0.29	Not Significant
DFS55_00945	LysR family transcriptional regulator	0.019	0.22	0.056	0.24	-0.093	-0.065	0.52	0.79	Not Significant
DFS55_00950	oxalyl-CoA decarboxylase	0.22	0.21	0.96	0.99	0.064	-0.28	0.55	0.81	Not Significant
DFS55_00955	acyl-CoA synthetase	-0.24	0.23	0.77	0.91	0.13	-0.033	0.83	0.94	Not Significant
DFS55_00960	elongation factor G-like protein EF-G2	0.049	0.14	0.09	0.32	0.032	-0.087	0.67	0.88	Not Significant
DFS55_00965	TIGR03668 family PPOX class F420-dependent oxidoreductase	0.26	0.1	0.9	0.97	-0.027	-0.27	0.21	0.51	Not Significant
DFS55_00970	serine protease	-0.26	-1.1	4e-06	0.00012	-0.18	-1.3	5.9e-06	0.0002	Hypersusceptible
DFS55_00975	maltose alpha-D-glucosyltransferase	-0.00048	-0.4	2.1e-12	1.8e-10	0.015	-0.2	0.0047	0.047	Not Significant
DFS55_00980	maltokinase	0.18	0.17	0.0018	0.021	0.19	-0.096	0.97	0.99	Not Significant
DFS55_00985	DUF1275 domain-containing protein	0.015	-0.078	0.29	0.59	0.0017	0.0038	0.92	0.97	Not Significant
DFS55_00990	esterase family protein	0.0012	-0.078	0.0037	0.036	-0.035	-0.19	0.00043	0.0075	Not Significant
DFS55_00995	multidrug ABC transporter permease	0.14	0.35	0.35	0.64	0.053	0.37	0.32	0.63	Not Significant
DFS55_01000	ABC transporter ATP-binding protein	-0.021	-0.014	0.14	0.41	-0.03	0.077	0.56	0.81	Not Significant
DFS55_01005	MarR family transcriptional regulator	0.083	0.11	0.6	0.83	0.22	0.45	0.16	0.45	Not Significant
DFS55_01010	metallophosphoesterase	0.0053	-0.13	0.48	0.75	0.067	-0.36	0.12	0.39	Not Significant
DFS55_01015	transcriptional regulator	0.061	0.18	0.34	0.64	0.2	0.16	0.18	0.48	Not Significant
DFS55_01020	DUF302 domain-containing protein	-0.034	0.0011	0.38	0.67	0.12	-0.07	0.54	0.8	Not Significant
DFS55_01025	alpha/beta hydrolase	0.068	0.22	0.025	0.14	0.066	0.094	0.58	0.82	Not Significant
DFS55_01030	MaoC family dehydratase	0.063	0.082	0.22	0.51	-0.024	-0.22	0.5	0.78	Not Significant
DFS55_01035	acyl-CoA dehydrogenase	0.012	0.033	0.63	0.84	-0.0067	-0.018	0.34	0.65	Not Significant
DFS55_01040	ANTAR domain-containing protein	0.013	0.061	0.68	0.87	0.063	0.2	0.51	0.78	Not Significant
DFS55_01045	F420-dependent hydroxymycolic acid dehydrogenase	-0.061	-0.074	0.1	0.34	-0.0007	-0.46	0.31	0.62	Not Significant
DFS55_01050	N-acetyltransferase	0.069	0.15	0.32	0.62	0.077	0.18	0.37	0.69	Not Significant
DFS55_01055	hypothetical protein	-0.031	0.11	0.053	0.24	-0.071	0.19	0.0078	0.068	Not Significant
DFS55_01060	TetR family transcriptional regulator	0.33	0.46	0.11	0.36	-0.28	-0.0097	0.79	0.93	Not Significant
DFS55_01065	ferredoxin reductase	-0.11	0.019	0.32	0.62	0.067	0.021	0.6	0.83	Not Significant
DFS55_01070	acyl-CoA desaturase	0.16	0.079	0.44	0.72	-0.066	-0.02	0.41	0.71	Not Significant
DFS55_01075	DUF1214 domain-containing protein	0.048	0.18	0.78	0.92	-0.098	-0.063	0.44	0.73	Not Significant
DFS55_01080	TetR family transcriptional regulator	-0.24	0.25	0.82	0.93	-0.0037	0.24	0.99	1.0	Not Significant
DFS55_01085	sulfotransferase	0.034	-0.032	0.27	0.57	-0.044	-0.055	0.66	0.87	Not Significant
DFS55_01090	alpha/beta hydrolase	0.11	0.22	0.28	0.58	0.023	0.094	0.93	0.97	Not Significant
DFS55_01095	molybdenum-binding protein	0.41	0.53	0.28	0.58	0.092	-0.13	0.97	0.99	Not Significant
DFS55_01100	TetR/AcrR family transcriptional regulator	0.039	0.039	0.9	0.97	-0.071	-0.024	0.45	0.74	Not Significant
DFS55_01105	cytochrome P450	0.13	0.11	0.8	0.92	-0.076	-0.042	0.67	0.88	Not Significant
DFS55_01110	peptide-methionine (S)-S-oxide reductase	0.049	-0.042	0.87	0.95	0.075	-0.036	0.84	0.95	Not Significant
DFS55_01115	nuclear transport factor 2 family protein	-0.019	0.063	0.48	0.75	-0.06	0.12	0.73	0.9	Not Significant
DFS55_01120	NAD-dependent dehydratase	0.006	0.14	0.42	0.71	-0.027	-0.11	0.68	0.88	Not Significant
DFS55_01125	DUF427 domain-containing protein	-0.031	0.2	0.29	0.59	-0.021	-0.26	0.0064	0.058	Not Significant
DFS55_01130	hypothetical protein	-0.034	0.0052	0.95	0.98	-0.032	-0.043	0.5	0.78	Not Significant
DFS55_01135	DNA-3-methyladenine glycosylase 2 family protein	-0.17	-0.22	0.065	0.27	0.17	-0.12	0.77	0.92	Not Significant
DFS55_01140	DNA starvation/stationary phase protection protein	0.037	0.12	0.9	0.97	0.031	-0.27	0.34	0.66	Not Significant
DFS55_01145	pirin family protein	0.03	0.057	0.064	0.26	0.053	0.097	0.32	0.63	Not Significant
DFS55_01150	TetR/AcrR family transcriptional regulator	0.095	-0.042	0.33	0.63	-0.018	0.065	0.16	0.46	Not Significant
DFS55_01155	class I SAM-dependent methyltransferase	0.002	-0.078	0.051	0.23	0.068	-0.19	0.022	0.14	Not Significant
DFS55_01160	SAM-dependent methyltransferase	0.016	0.13	0.012	0.088	-0.039	0.042	0.32	0.63	Not Significant
DFS55_01165	LytR family transcriptional regulator	0.15	0.14	0.29	0.6	-0.008	-0.062	0.15	0.44	Not Significant
DFS55_01170	aldehyde dehydrogenase family protein	0.011	-0.0023	0.7	0.88	-0.031	-0.24	0.023	0.14	Not Significant
DFS55_01175	KR domain-containing protein	0.18	0.25	0.12	0.38	0.057	-0.16	0.27	0.59	Not Significant
DFS55_01180	protein-tyrosine-phosphatase	0.11	0.016	0.29	0.6	0.12	0.2	0.085	0.32	Not Significant
DFS55_01185	acyl-CoA dehydrogenase	-0.083	0.014	0.24	0.54	0.093	0.15	0.16	0.46	Not Significant
DFS55_01190	DUF1348 domain-containing protein	0.04	0.088	0.039	0.19	-0.03	0.037	0.54	0.8	Not Significant
DFS55_01195	Re/Si-specific NAD(P)(+) transhydrogenase subunit alpha	0.086	-0.058	0.38	0.68	0.21	-0.24	0.069	0.28	Not Significant
DFS55_01200	NAD(P) transhydrogenase subunit alpha	0.092	-0.081	0.29	0.6	-0.055	-0.1	0.8	0.93	Not Significant
DFS55_01205	NAD(P)(+) transhydrogenase (Re/Si-specific) subunit beta	-0.086	-0.14	0.0013	0.016	-0.0079	-0.43	1.7e-05	0.00051	Not Significant
DFS55_01210	hypothetical protein	0.029	0.12	0.05	0.23	0.12	0.013	0.68	0.88	Not Significant
DFS55_01215	TetR/AcrR family transcriptional regulator	0.061	-0.037	0.51	0.77	0.045	-0.24	0.016	0.11	Not Significant
DFS55_01220	diacylglycerol kinase	-0.044	-0.097	0.07	0.28	0.12	-0.2	0.37	0.69	Not Significant
DFS55_01225	3-oxoacyl-ACP reductase	0.031	-0.0084	0.56	0.8	-0.00049	0.15	0.094	0.34	Not Significant
DFS55_01230	FAD-binding oxidoreductase	0.15	0.21	0.087	0.31	0.2	0.4	0.015	0.11	Not Significant
DFS55_01235	TetR/AcrR family transcriptional regulator	-0.086	-0.23	0.00071	0.0098	0.011	-0.58	0.0076	0.067	Not Significant
DFS55_01240	thioesterase family protein	0.018	-0.0097	0.59	0.82	0.024	-0.048	0.9	0.96	Not Significant
DFS55_01245	SMP-30/gluconolactonase/LRE family protein	0.081	0.15	0.14	0.4	0.15	-0.097	0.68	0.88	Not Significant
DFS55_01250	SRPBCC family protein	0.026	0.096	0.6	0.83	0.027	0.15	0.16	0.45	Not Significant
DFS55_01255	acyl-CoA thioesterase II	0.0063	0.1	0.054	0.24	0.053	-0.19	0.84	0.95	Not Significant
DFS55_01260	LLM class F420-dependent oxidoreductase	0.052	0.23	0.17	0.45	-0.11	-0.13	0.8	0.93	Not Significant
DFS55_01265	acyl-CoA dehydrogenase	0.15	0.14	0.28	0.58	-0.043	-0.19	0.011	0.084	Not Significant
DFS55_01270	DUF427 domain-containing protein	0.019	0.076	0.15	0.42	-0.022	-0.025	0.97	0.99	Not Significant
DFS55_01275	CoA transferase	0.095	0.19	0.11	0.36	0.097	0.15	0.94	0.98	Not Significant
DFS55_01280	hypothetical protein	0.37	0.3	0.17	0.45	-0.0031	0.079	0.93	0.98	Not Significant
DFS55_01285	NIPSNAP family protein	0.12	0.084	0.28	0.58	-0.066	-0.049	0.26	0.57	Not Significant
DFS55_01290	cytochrome P450	0.2	0.26	0.42	0.7	-0.2	-0.28	0.11	0.37	Not Significant
DFS55_01295	alcohol dehydrogenase	0.13	0.08	0.48	0.75	-0.15	-0.42	0.41	0.72	Not Significant
DFS55_01300	aldolase	-0.046	0.35	0.53	0.78	0.16	-0.066	0.23	0.53	Not Significant
DFS55_01305	SDR family NAD(P)-dependent oxidoreductase									Not Significant
DFS55_01310	NAD(P)/FAD-dependent oxidoreductase	0.29	0.076	0.92	0.97	0.085	-0.2	0.036	0.19	Not Significant
DFS55_01315	alpha/beta hydrolase	0.31	0.28	0.076	0.29	0.017	0.15	0.22	0.53	Not Significant
DFS55_01320	alcohol dehydrogenase	0.1	-0.068	0.17	0.45	0.1	-0.25	0.25	0.56	Not Significant
DFS55_01325	acyl-CoA thioesterase	0.11	0.014	0.77	0.91	-0.0063	0.029	0.65	0.87	Not Significant
DFS55_01330	cyclase	0.15	-0.061	0.63	0.84	0.12	0.17	0.24	0.55	Not Significant
DFS55_01335	GntR family transcriptional regulator	-0.065	-0.034	0.78	0.92	-0.014	-0.26	0.0081	0.069	Not Significant
DFS55_01340	long-chain fatty acid--CoA ligase	-0.036	-0.021	0.52	0.78	-0.046	0.00081	0.19	0.5	Not Significant
DFS55_01345	ABC transporter permease									Not Significant
DFS55_01350	ABC transporter permease	0.0074	-0.42	0.12	0.37	0.22	0.47	0.35	0.67	Not Significant
DFS55_01355	MCE family protein	0.32	0.28	0.011	0.081	0.17	0.4	0.0011	0.016	Not Significant
DFS55_01360	virulence factor Mce family protein									Not Significant
DFS55_01365	MCE family protein	-0.072	0.2	0.83	0.93	0.27	0.73	0.0092	0.076	Not Significant
DFS55_01370	virulence factor Mce family protein	-0.053	0.14	0.94	0.98	0.27	-0.087	0.96	0.99	Not Significant
DFS55_01375	virulence factor Mce family protein	0.3	0.062	0.61	0.83	-0.091	-0.15	0.88	0.96	Not Significant
DFS55_01380	MCE family protein	0.35	0.38	0.52	0.77	-0.092	0.039	0.099	0.35	Not Significant
DFS55_01385	Mce protein									Not Significant
DFS55_01390	RDD family protein									Not Significant
DFS55_01395	mammalian cell entry protein									Not Significant
DFS55_01400	mammalian cell entry protein									Not Significant
DFS55_01405	DUF1275 domain-containing protein									Not Significant
DFS55_01410	hypothetical protein	-0.09	-0.01	0.14	0.41	-0.12	-0.18	0.14	0.42	Not Significant
DFS55_01415	YhgE/Pip domain-containing protein	0.017	0.11	0.8	0.92	0.055	-0.29	0.44	0.73	Not Significant
DFS55_01420	pirin family protein	0.4	0.44	0.0079	0.065	0.2	-0.097	0.45	0.74	Not Significant
DFS55_01425	MarR family transcriptional regulator	0.054	0.0099	0.95	0.98	0.055	-0.53	0.1	0.36	Not Significant
DFS55_01430	dihydrodipicolinate reductase	0.16	0.28	0.93	0.98	-0.055	-0.23	0.2	0.51	Not Significant
DFS55_01435	hypothetical protein	-0.00028	0.084	0.9	0.97	0.0069	0.027	0.8	0.93	Not Significant
DFS55_01440	RNA polymerase subunit sigma-70	0.12	0.22	0.65	0.85	0.096	0.005	0.57	0.81	Not Significant
DFS55_01445	alpha/beta hydrolase	0.047	0.018	0.47	0.74	-0.039	-0.3	0.00015	0.0033	Not Significant
DFS55_01455	DUF2786 domain-containing protein	0.15	0.31	0.077	0.29	-0.14	-0.19	0.22	0.53	Not Significant
DFS55_01460	TIGR04338 family metallohydrolase	0.047	0.2	0.053	0.24	-0.065	-0.031	0.72	0.9	Not Significant
DFS55_01465	beta-glucosidase	-0.017	0.4	0.34	0.64	-0.037	-0.3	0.0034	0.037	Not Significant
DFS55_01470	metallothionein	0.17	0.38	0.29	0.59	-0.36	-0.6	0.048	0.23	Not Significant
DFS55_01475	O-methyltransferase	-0.27	0.047	0.56	0.81	0.051	-0.17	0.26	0.57	Not Significant
DFS55_01480	nitronate monooxygenase	0.15	0.036	0.85	0.95	0.1	-0.28	0.01	0.083	Not Significant
DFS55_01485	hypothetical protein	-0.14	0.047	0.69	0.88	-0.082	-0.56	0.035	0.19	Not Significant
DFS55_01490	dihydroxy-acid dehydratase									Not Significant
DFS55_01495	CopY family transcriptional regulator	0.028	-0.002	0.33	0.63	0.023	0.2	0.5	0.77	Not Significant
DFS55_01500	MFS transporter	-0.036	-0.25	1.8e-07	6.8e-06	0.025	-0.075	0.11	0.37	Not Significant
DFS55_01505	hypothetical protein	-0.021	0.044	0.6	0.83	0.081	-0.079	0.69	0.88	Not Significant
DFS55_01510	TetR/AcrR family transcriptional regulator	-0.0013	0.43	0.007	0.06	0.16	0.038	0.2	0.51	Not Significant
DFS55_01515	molybdopterin oxidoreductase	0.12	0.27	0.11	0.37	-0.11	-0.27	0.45	0.74	Not Significant
DFS55_01520	alpha/beta hydrolase	0.098	0.03	0.93	0.98	0.11	-0.1	0.14	0.42	Not Significant
DFS55_01525	KR domain-containing protein	-0.052	0.16	0.43	0.71	0.068	-0.17	0.19	0.49	Not Significant
DFS55_01530	GlxA family transcriptional regulator	-0.044	-0.11	0.35	0.64	0.057	-0.21	0.19	0.49	Not Significant
DFS55_01535	FAD-dependent oxidoreductase	0.1	0.044	0.82	0.93	-0.07	-0.2	0.48	0.76	Not Significant
DFS55_01540	LysR family transcriptional regulator	0.36	0.11	0.82	0.93	0.092	-0.17	0.71	0.89	Not Significant
DFS55_01545	DNA starvation/stationary phase protection protein	0.009	0.21	0.3	0.61	-0.13	-0.37	0.21	0.52	Not Significant
DFS55_01550	peptidase M13	-0.091	-0.14	0.001	0.013	0.075	-0.25	5.9e-05	0.0015	Not Significant
DFS55_01555	hypothetical protein	0.31	0.0065	0.78	0.91	0.49	0.63	0.019	0.13	Not Significant
DFS55_01560	hypothetical protein	0.51	0.3	0.21	0.5	0.48	0.42	0.17	0.47	Not Significant
DFS55_01565	XRE family transcriptional regulator	-0.008	-0.23	0.02	0.12	0.095	0.025	0.28	0.59	Not Significant
DFS55_01570	MMPL family transporter	-0.013	-0.12	0.011	0.082	-0.036	0.045	0.16	0.45	Not Significant
DFS55_01575	hemophore	-0.0034	0.15	0.12	0.37	-0.02	0.15	0.2	0.51	Not Significant
DFS55_01580	UPF0104 family protein	0.16	0.62	1.8e-14	1.8e-12	0.086	0.86	3.6e-11	4.6e-09	Hypertolerant
DFS55_01585	AI-2E family transporter	-0.009	-0.23	0.034	0.17	0.003	-0.33	0.00057	0.0094	Not Significant
DFS55_01590	hypothetical protein	0.17	0.56	0.34	0.64	0.22	0.3	0.49	0.77	Not Significant
DFS55_01595	NYN domain-containing protein	0.21	0.25	0.46	0.74	0.084	-0.29	0.36	0.67	Not Significant
DFS55_01600	tRNA (guanosine(46)-N7)-methyltransferase TrmB	0.01	0.27	0.023	0.14	-0.11	0.3	0.042	0.21	Not Significant
DFS55_01605	hypothetical protein	-0.15	-0.12	0.81	0.93	-0.065	0.36	0.073	0.3	Not Significant
DFS55_01610	hypothetical protein	0.19	-0.034	0.61	0.83	0.039	-0.44	0.15	0.43	Not Significant
DFS55_01615	phosphoenolpyruvate carboxykinase (GTP)									Not Significant
DFS55_01620	GGDEF domain-containing protein	0.023	0.088	0.058	0.25	0.012	0.06	0.7	0.88	Not Significant
DFS55_01625	acyl-CoA synthetase	0.011	0.05	0.75	0.9	0.024	0.042	0.9	0.96	Not Significant
DFS55_01630	enoyl-CoA hydratase/isomerase family protein	-0.17	0.063	0.49	0.76	-0.019	-0.21	0.15	0.43	Not Significant
DFS55_01635	CD225/dispanin family protein	0.38	0.38	0.015	0.1	0.074	0.11	0.62	0.85	Not Significant
DFS55_01640	acyl-CoA dehydrogenase	0.16	0.25	0.26	0.56	-0.0072	0.082	0.47	0.75	Not Significant
DFS55_01645	acyl dehydratase	0.034	0.16	0.07	0.28	0.21	0.031	0.66	0.87	Not Significant
DFS55_01650	CoA transferase	0.28	0.045	0.35	0.64	0.27	0.55	0.094	0.34	Not Significant
DFS55_01655	amidohydrolase	0.11	0.088	0.49	0.75	0.045	0.013	0.82	0.94	Not Significant
DFS55_01660	alpha/beta hydrolase	0.032	0.076	0.53	0.78	0.12	0.17	0.037	0.19	Not Significant
DFS55_01665	alpha/beta hydrolase	0.086	0.16	0.21	0.5	0.0033	-0.0054	0.32	0.64	Not Significant
DFS55_01670	wax ester/triacylglycerol synthase family O-acyltransferase	0.11	0.14	0.3	0.6	-0.048	-0.23	0.17	0.48	Not Significant
DFS55_01675	enoyl-CoA hydratase	0.026	0.0059	0.21	0.51	0.0094	0.067	0.45	0.74	Not Significant
DFS55_01680	AMP-dependent synthetase	-0.078	-0.11	0.018	0.12	-0.062	-0.022	0.62	0.85	Not Significant
DFS55_01685	hypothetical protein	0.14	0.093	0.64	0.85	-0.45	-0.66	0.062	0.27	Not Significant
DFS55_01690	TetR/AcrR family transcriptional regulator	0.16	0.27	0.00031	0.005	-0.022	0.4	0.0034	0.037	Not Significant
DFS55_01695	aldehyde dehydrogenase	0.086	0.059	0.042	0.2	0.077	0.15	0.15	0.43	Not Significant
DFS55_01700	class I SAM-dependent methyltransferase	-0.014	-0.19	0.21	0.51	-0.21	-0.15	0.95	0.98	Not Significant
DFS55_01705	glycosyltransferase family 1 protein									Not Significant
DFS55_01710	hypothetical protein	-0.15	0.36	0.2	0.5	0.042	0.048	0.7	0.88	Not Significant
DFS55_01715	DUF3068 domain-containing protein									Not Significant
DFS55_01720	acyltransferase	-0.0096	0.29	0.27	0.57	-0.1	0.3	0.66	0.87	Not Significant
DFS55_01725	phosphotriesterase-related protein	0.089	0.081	0.62	0.84	0.07	0.15	0.18	0.48	Not Significant
DFS55_01730	acyl-CoA dehydrogenase	0.017	0.091	0.32	0.62	-0.0081	-0.21	0.017	0.11	Not Significant
DFS55_01735	TetR/AcrR family transcriptional regulator	0.019	0.064	0.66	0.86	0.0092	0.099	0.36	0.67	Not Significant
DFS55_01740	R2-like ligand-binding oxidase	0.014	-0.0053	0.15	0.42	-0.059	-0.021	0.73	0.9	Not Significant
DFS55_01745	succinate-semialdehyde dehydrogenase [NADP+]	-0.035	-0.048	0.06	0.26	-0.061	0.052	0.45	0.74	Not Significant
DFS55_01750	acetolactate synthase large subunit	0.1	-0.0089	0.85	0.95	-0.0065	-0.12	0.041	0.21	Not Significant
DFS55_01755	LysR family transcriptional regulator	-0.082	-0.088	0.23	0.52	-0.071	0.0053	0.53	0.79	Not Significant
DFS55_01760	PucR family transcriptional regulator	0.06	-0.028	0.64	0.85	-0.15	-0.019	0.67	0.88	Not Significant
DFS55_01765	ring-cleaving dioxygenase	0.22	0.38	0.0032	0.032	-0.011	0.18	0.62	0.85	Not Significant
DFS55_01770	aromatic acid exporter family protein	0.019	-0.18	0.0039	0.038	-0.15	-0.12	0.2	0.51	Not Significant
DFS55_01775	NAD-dependent formate dehydrogenase	0.2	0.3	0.00017	0.003	-0.1	0.03	0.9	0.96	Not Significant
DFS55_01780	hypothetical protein	-0.079	-0.22	0.24	0.54	0.099	-0.17	0.37	0.68	Not Significant
DFS55_01785	catalase	-0.023	0.13	0.72	0.89	0.16	-0.095	0.41	0.71	Not Significant
DFS55_01790	catalase	-0.0068	0.17	0.76	0.91	0.018	-0.21	0.11	0.37	Not Significant
DFS55_01795	GMC family oxidoreductase	-0.054	0.047	0.21	0.5	0.018	-0.04	0.78	0.92	Not Significant
DFS55_01800	lipase maturation factor family protein	0.078	0.2	0.52	0.77	0.043	-0.14	0.48	0.76	Not Significant
DFS55_01805	DUF3367 domain-containing protein	0.39	0.43	0.066	0.27	-0.037	0.041	0.84	0.95	Not Significant
DFS55_01810	DUF2613 domain-containing protein	-0.15	-0.025	0.64	0.85	-0.15	-0.29	0.13	0.41	Not Significant
DFS55_01815	DUF2613 domain-containing protein	0.084	-0.04	0.62	0.83	0.14	-0.38	0.53	0.8	Not Significant
DFS55_01820	beta-glucosidase	-0.051	-0.015	0.63	0.84	-0.038	-0.17	0.091	0.34	Not Significant
DFS55_01825	TetR/AcrR family transcriptional regulator	0.091	0.16	0.016	0.11	0.13	0.034	0.45	0.74	Not Significant
DFS55_01830	chloride ion channel protein	-0.022	0.12	0.94	0.98	-0.027	-0.046	0.12	0.39	Not Significant
DFS55_01835	dehydratase	-0.036	0.099	0.83	0.93	0.088	0.19	0.36	0.68	Not Significant
DFS55_01840	3-oxoacyl-ACP reductase	0.09	0.15	0.17	0.45	-0.068	-0.12	0.05	0.23	Not Significant
DFS55_01845	acetyl-CoA C-acetyltransferase	0.05	0.11	0.19	0.48	-0.023	0.042	0.95	0.98	Not Significant
DFS55_01850	acyl-CoA dehydrogenase	0.014	0.18	0.2	0.49	0.11	-0.79	0.035	0.19	Not Significant
DFS55_01855	isopenicillin N synthase family oxygenase	-0.081	0.14	0.54	0.79	0.12	0.025	0.36	0.67	Not Significant
DFS55_01865	succinate dehydrogenase/fumarate reductase iron-sulfur subunit	0.14	0.37	0.05	0.23	0.33	0.05	0.24	0.55	Not Significant
DFS55_01870	fumarate reductase/succinate dehydrogenase flavoprotein subunit	0.037	0.19	0.00059	0.0085	0.23	-0.11	0.25	0.56	Not Significant
DFS55_01875	hypothetical protein	0.092	0.33	1.9e-05	0.00045	0.04	-0.18	0.18	0.48	Not Significant
DFS55_01880	hypothetical protein	0.023	0.38	0.021	0.13	0.011	-0.3	0.26	0.57	Not Significant
DFS55_01885	Hsp20/alpha crystallin family protein	-0.08	-0.027	0.9	0.97	-0.026	-0.17	0.24	0.55	Not Significant
DFS55_01890	nitrite reductase large subunit	-0.052	-0.0055	0.42	0.71	0.045	-0.23	0.29	0.61	Not Significant
DFS55_01895	nitrite reductase (NAD(P)H) small subunit	0.022	0.078	0.61	0.83	-0.18	-0.6	0.029	0.17	Not Significant
DFS55_01900	hypothetical protein	0.077	0.16	0.23	0.53	-0.073	0.21	0.51	0.78	Not Significant
DFS55_01905	sirohydrochlorin chelatase	0.13	0.086	0.45	0.73	-0.018	0.064	0.63	0.85	Not Significant
DFS55_01910	uroporphyrinogen-III synthase	0.16	0.04	0.65	0.86	0.39	-0.32	0.69	0.88	Not Significant
DFS55_01915	NarK/NasA family nitrate transporter	0.052	0.15	0.7	0.88	-0.1	-0.24	0.0019	0.024	Not Significant
DFS55_01920	nitrite extrusion protein									Not Significant
DFS55_01925	allophanate hydrolase	0.25	0.35	0.16	0.43	0.042	-0.22	0.57	0.81	Not Significant
DFS55_01930	allophanate hydrolase	0.041	0.16	0.2	0.48	0.05	0.31	0.021	0.14	Not Significant
DFS55_01935	iron ABC transporter substrate-binding protein	0.11	0.34	0.62	0.84	-0.1	0.0088	0.97	0.99	Not Significant
DFS55_01940	TetR family transcriptional regulator	0.11	0.14	0.79	0.92	0.083	-0.12	0.2	0.51	Not Significant
DFS55_01945	NarK family nitrate/nitrite MFS transporter	0.017	-0.00051	0.0097	0.074	-0.0062	0.12	0.59	0.83	Not Significant
DFS55_01950	DNA polymerase domain-containing protein	-0.018	-0.16	0.0047	0.044	0.037	-0.053	0.53	0.79	Not Significant
DFS55_01955	acyl-CoA synthetase	0.0062	0.092	0.018	0.12	0.047	0.033	0.87	0.96	Not Significant
DFS55_01970	acyl-CoA dehydrogenase	0.079	0.016	0.59	0.82	0.095	-0.048	0.17	0.47	Not Significant
DFS55_01975	alpha/beta hydrolase	0.04	0.16	0.51	0.77	0.086	-0.0063	0.26	0.57	Not Significant
DFS55_01980	TetR/AcrR family transcriptional regulator	-0.062	-0.046	0.33	0.63	0.095	0.1	0.25	0.56	Not Significant
DFS55_01985	VOC family protein	0.086	0.16	0.89	0.96	-0.15	-0.15	0.72	0.9	Not Significant
DFS55_01990	hypothetical protein	0.03	0.098	0.39	0.68	-0.05	-0.23	0.0094	0.077	Not Significant
DFS55_01995	acyltransferase	0.068	0.02	0.76	0.91	0.071	-0.22	0.53	0.79	Not Significant
DFS55_02000	hypothetical protein	-0.029	0.1	0.69	0.88	-0.081	-0.42	0.13	0.41	Not Significant
DFS55_02005	TetR/AcrR family transcriptional regulator	0.22	0.46	0.082	0.3	0.2	0.016	0.77	0.92	Not Significant
DFS55_02010	DUF2236 domain-containing protein	-0.013	-0.045	0.96	0.99	0.066	0.24	0.0028	0.033	Not Significant
DFS55_02015	PPE family protein	0.024	0.12	0.18	0.46	0.13	-0.28	0.16	0.45	Not Significant
DFS55_02020	hypothetical protein	0.17	0.23	0.076	0.29	0.13	0.37	0.24	0.55	Not Significant
DFS55_02025	TIGR03943 family protein	0.23	-0.14	0.21	0.5	0.096	-0.23	0.98	0.99	Not Significant
DFS55_02030	50S ribosomal protein L33	0.021	0.017	0.94	0.98	-0.29	-0.2	0.11	0.37	Not Significant
DFS55_02035	50S ribosomal protein L28	0.21	0.29	0.079	0.29	0.071	-0.019	1.0	1.0	Not Significant
DFS55_02040	hypothetical protein	0.023	0.1	0.57	0.81	-0.047	0.14	0.93	0.97	Not Significant
DFS55_02045	SAM-dependent methyltransferase	-0.019	-0.07	0.91	0.97	0.14	-0.041	0.83	0.94	Not Significant
DFS55_02050	PPE family protein	0.1	0.072	0.39	0.68	0.074	0.014	0.76	0.92	Not Significant
DFS55_02055	type VII secretion system ESX-3 AAA family ATPase EccA3	0.39	0.56	0.26	0.57	0.085	-0.6	0.13	0.41	Not Significant
DFS55_02060	type VII secretion protein EccB									Not Significant
DFS55_02065	type VII secretion protein EccC	-0.23	-0.11	0.67	0.86	-0.15	-0.57	0.14	0.42	Not Significant
DFS55_02070	PE family protein									Not Significant
DFS55_02075	PPE family protein									Not Significant
DFS55_02080	type VII secretion protein EsxS									Not Significant
DFS55_02085	WXG100 family type VII secretion target	0.13	0.35	0.94	0.98	-0.64	0.76	0.14	0.41	Not Significant
DFS55_02090	ESX secretion-associated protein EspG									Not Significant
DFS55_02095	type VII secretion integral membrane protein EccD									Not Significant
DFS55_02100	type VII secretion system ESX-3 serine protease mycosin MycP3	-0.16	0.22	0.89	0.96	-0.0061	-0.57	0.11	0.38	Not Significant
DFS55_02105	type VII secretion protein EccE	0.7	0.96	0.041	0.2	0.022	-0.53	0.58	0.82	Not Significant
DFS55_02110	abhydrolase domain-containing 18	0.084	0.06	0.77	0.91	-0.049	-0.33	0.027	0.16	Not Significant
DFS55_02115	trans-aconitate 2-methyltransferase	0.21	0.6	2.8e-05	0.00061	0.24	1.2	1.2e-06	4.9e-05	Hypertolerant
DFS55_02120	sulfatase	0.042	0.25	0.031	0.17	0.035	-0.44	0.1	0.36	Not Significant
DFS55_02125	5,6-dimethylbenzimidazole synthase	-0.15	-0.1	0.57	0.81	-0.043	0.073	0.65	0.87	Not Significant
DFS55_02130	hypothetical protein	-0.48	-0.28	0.38	0.67	0.046	-0.3	0.56	0.81	Not Significant
DFS55_02135	hypothetical protein	0.057	0.25	6e-05	0.0012	0.044	0.31	0.15	0.43	Not Significant
DFS55_02140	phosphatase PAP2 family protein	0.023	0.14	0.53	0.78	-0.17	0.43	0.26	0.57	Not Significant
DFS55_02145	hypothetical protein	-0.12	-0.46	1.9e-05	0.00044	-0.37	-0.59	0.0016	0.021	Not Significant
DFS55_02150	nuclear transport factor 2 family protein	0.15	0.11	0.46	0.73	0.058	-0.28	0.75	0.91	Not Significant
DFS55_02155	TetR/AcrR family transcriptional regulator	0.29	0.33	0.014	0.1	-0.061	-0.2	0.21	0.52	Not Significant
DFS55_02160	hypothetical protein	0.0082	0.21	0.14	0.41	-0.063	0.015	0.84	0.95	Not Significant
DFS55_02165	hypothetical protein	0.11	0.082	0.22	0.51	-0.066	0.11	0.41	0.71	Not Significant
DFS55_02170	hypothetical protein	0.083	-0.088	0.58	0.82	0.036	-0.23	0.62	0.85	Not Significant
DFS55_02175	hypothetical protein	-0.065	0.081	0.16	0.44	0.14	0.029	0.22	0.53	Not Significant
DFS55_02180	hypothetical protein	0.049	0.046	0.94	0.98	-0.037	-0.31	0.054	0.24	Not Significant
DFS55_02185	DUF3060 domain-containing protein	0.12	0.19	0.94	0.98	0.094	-0.18	0.42	0.72	Not Significant
DFS55_02190	NADP-dependent oxidoreductase	0.062	-0.012	0.45	0.72	0.04	-0.049	0.89	0.96	Not Significant
DFS55_02195	glycoside hydrolase family 16 protein	0.0041	-0.096	0.044	0.21	-0.057	-0.12	0.33	0.64	Not Significant
DFS55_02200	hypothetical protein	-0.028	-0.0047	0.16	0.44	-0.096	-0.015	0.55	0.8	Not Significant
DFS55_02205	hypothetical protein	-0.026	-0.048	0.025	0.14	-0.14	-0.52	0.043	0.21	Not Significant
DFS55_02210	GAP family protein	0.021	0.18	0.21	0.5	-0.24	-0.2	0.025	0.15	Not Significant
DFS55_02215	GAP family protein	0.078	0.85	0.35	0.65	-0.32	-0.73	0.12	0.39	Not Significant
DFS55_02220	hypothetical protein	0.18	0.16	0.33	0.63	0.15	-0.32	0.33	0.64	Not Significant
DFS55_02225	mannitol dehydrogenase family protein	0.015	0.071	0.63	0.84	0.0099	-0.55	0.08	0.31	Not Significant
DFS55_02230	DUF732 domain-containing protein	0.37	0.12	0.47	0.74	-0.033	0.064	0.43	0.73	Not Significant
DFS55_02235	DUF732 domain-containing protein	0.075	0.15	0.0013	0.017	0.065	0.26	0.076	0.3	Not Significant
DFS55_02240	hypothetical protein	0.042	-0.19	0.54	0.79	-0.086	-0.85	0.1	0.35	Not Significant
DFS55_02245	L,D-transpeptidase	0.31	-0.17	0.027	0.15	-0.13	-0.41	0.23	0.55	Not Significant
DFS55_02250	DUF4926 domain-containing protein	0.065	0.22	0.022	0.13	-0.1	0.076	0.95	0.98	Not Significant
DFS55_02255	WXG100 family type VII secretion target	0.12	0.16	0.2	0.49	-0.23	0.031	0.77	0.92	Not Significant
DFS55_02260	WXG100 family type VII secretion target	-0.061	0.16	0.43	0.71	0.043	0.18	0.35	0.66	Not Significant
DFS55_02265	tRNA-Gly	0.16	0.075	0.24	0.55	0.12	0.059	0.56	0.81	Not Significant
DFS55_02270	hypothetical protein	0.02	0.0075	0.43	0.71	0.037	-0.32	0.0053	0.051	Not Significant
DFS55_02275	dCTP deaminase	0.08	-0.14	0.019	0.12	-0.031	-0.58	0.024	0.14	Not Significant
DFS55_02280	hypothetical protein	0.13	0.2	1.3e-06	4.2e-05	0.047	0.21	0.0027	0.032	Not Significant
DFS55_02285	hypothetical protein	0.012	0.16	0.1	0.34	-0.023	0.13	0.81	0.94	Not Significant
DFS55_02290	hypothetical protein	-0.12	-0.012	0.35	0.64	-0.1	-0.11	0.14	0.42	Not Significant
DFS55_02295	hypothetical protein	0.03	0.19	0.00088	0.012	-0.046	0.33	0.2	0.51	Not Significant
DFS55_02300	UDP-glucose/GDP-mannose dehydrogenase family protein	0.068	0.11	0.2	0.49	-0.16	-0.21	0.32	0.63	Not Significant
DFS55_02305	maleylpyruvate isomerase family mycothiol-dependent enzyme	-0.027	0.07	0.0027	0.029	0.022	-0.039	0.91	0.97	Not Significant
DFS55_02310	nuclear transport factor 2 family protein	-0.031	-0.037	0.44	0.72	0.12	0.058	0.44	0.73	Not Significant
DFS55_02315	glucose-1-phosphate thymidylyltransferase	-0.22	-0.23	0.046	0.22	-0.061	0.15	0.86	0.96	Not Significant
DFS55_02320	YibE/F family protein	0.031	0.14	0.063	0.26	0.003	0.009	0.57	0.82	Not Significant
DFS55_02325	pyridoxal phosphate-dependent aminotransferase	0.05	0.081	0.59	0.82	-0.014	-0.13	1.0	1.0	Not Significant
DFS55_02330	4Fe-4S dicluster domain-containing protein									Not Significant
DFS55_02335	molecular chaperone	-0.033	-0.079	0.018	0.12	0.033	-0.3	0.052	0.24	Not Significant
DFS55_02340	hypothetical protein	-0.11	-0.59	0.063	0.26	-0.17	0.071	0.89	0.96	Not Significant
DFS55_02345	sugar porter family MFS transporter	0.11	0.13	0.00098	0.013	-0.0084	0.0097	0.41	0.71	Not Significant
DFS55_02350	hypothetical protein									Not Significant
DFS55_02355	hypothetical protein	-0.061	0.15	7.1e-05	0.0014	0.098	-0.14	0.001	0.015	Not Significant
DFS55_02360	hypothetical protein	0.089	0.19	0.032	0.17	0.08	0.066	0.61	0.84	Not Significant
DFS55_02365	hypothetical protein	0.089	0.13	0.12	0.37	-0.035	0.046	0.75	0.91	Not Significant
DFS55_02370	hypothetical protein	0.0035	0.014	0.56	0.8	0.049	-0.16	0.29	0.61	Not Significant
DFS55_02375	molecular chaperone DnaK	-0.045	-0.79	0.041	0.2	0.19	-0.49	0.27	0.58	Not Significant
DFS55_02380	nucleotide exchange factor GrpE	-0.067	0.16	0.9	0.97	-0.14	-0.84	0.027	0.16	Not Significant
DFS55_02385	molecular chaperone DnaJ	-0.14	-0.52	3.4e-12	2.7e-10	-0.066	-0.74	7e-05	0.0017	Hypersusceptible
DFS55_02390	MerR family DNA-binding transcriptional regulator	-0.21	-0.76	0.00067	0.0094	0.17	-0.51	0.15	0.44	Not Significant
DFS55_02395	cyclase	0.056	-0.0081	0.96	0.99	0.11	0.058	0.74	0.9	Not Significant
DFS55_02400	hypothetical protein	-0.12	0.095	0.12	0.37	-0.018	0.082	0.76	0.92	Not Significant
DFS55_02405	polyprenyl synthetase family protein	-0.19	0.12	0.91	0.97	-0.11	-0.19	0.064	0.27	Not Significant
DFS55_02410	hypothetical protein	0.3	0.27	0.44	0.72	0.0025	0.16	0.34	0.66	Not Significant
DFS55_02415	hypothetical protein									Not Significant
DFS55_02420	hypothetical protein	0.012	0.27	0.058	0.25	0.0005	0.18	0.39	0.7	Not Significant
DFS55_02425	SCP-2 sterol transfer family protein	0.15	-0.02	0.4	0.69	-0.15	-0.48	0.24	0.55	Not Significant
DFS55_02430	FAD-dependent oxidoreductase	0.093	0.16	0.28	0.58	0.00093	-0.014	0.9	0.97	Not Significant
DFS55_02435	aldose 1-epimerase	0.19	0.089	0.95	0.98	0.012	-0.34	0.44	0.73	Not Significant
DFS55_02440	2-polyprenylphenol hydroxylase	-0.091	-0.67	2.6e-11	1.8e-09	-0.13	-0.43	0.00053	0.0089	Not Significant
DFS55_02445	DUF3060 domain-containing protein	0.12	0.19	0.53	0.79	0.044	0.093	0.86	0.96	Not Significant
DFS55_02450	ATP-dependent chaperone ClpB	0.071	0.26	8e-05	0.0016	-0.043	0.19	0.016	0.11	Not Significant
DFS55_02455	hypothetical protein	-0.097	-0.3	0.0067	0.057	-0.22	0.6	0.42	0.72	Not Significant
DFS55_02460	SDR family NAD(P)-dependent oxidoreductase	-0.18	-0.42	0.079	0.29	0.031	-0.2	0.38	0.7	Not Significant
DFS55_02465	orotate phosphoribosyltransferase									Not Significant
DFS55_02470	hypothetical protein	-0.0065	0.15	0.26	0.57	0.16	0.13	0.33	0.64	Not Significant
DFS55_02475	RNA methyltransferase	-0.044	0.36	0.005	0.046	0.21	-0.14	0.71	0.89	Not Significant
DFS55_02480	fructose-bisphosphate aldolase	0.0039	0.19	0.066	0.27	-0.16	-0.21	0.14	0.42	Not Significant
DFS55_02485	3-oxoacid CoA-transferase subunit B	0.0066	-0.0063	0.27	0.58	-0.022	-0.1	0.084	0.32	Not Significant
DFS55_02490	hypothetical protein	0.14	-0.25	0.41	0.7	-0.055	-0.63	0.11	0.37	Not Significant
DFS55_02495	hypothetical protein	-0.018	0.24	0.21	0.5	-0.17	0.17	0.16	0.45	Not Significant
DFS55_02500	DUF3151 domain-containing protein	0.071	0.57	0.0017	0.02	0.26	0.67	0.00047	0.0082	Hypertolerant
DFS55_02505	cation transporter	-0.084	0.065	0.41	0.7	-0.058	-0.11	0.69	0.88	Not Significant
DFS55_02510	site-2 protease family protein	-0.067	0.12	0.94	0.98	0.079	0.016	0.87	0.96	Not Significant
DFS55_02515	peptidase M50	-0.17	-0.13	1.0	1.0	-0.13	0.46	0.79	0.93	Not Significant
DFS55_02520	histidine phosphatase family protein	0.084	0.11	0.53	0.78	0.069	-0.075	0.86	0.96	Not Significant
DFS55_02525	adenylosuccinate synthetase									Not Significant
DFS55_02530	PaaI family thioesterase	0.04	0.2	0.015	0.1	-0.17	-0.1	0.19	0.49	Not Significant
DFS55_02535	formate-dependent phosphoribosylglycinamide formyltransferase	0.18	0.3	0.00029	0.0048	0.14	0.21	0.35	0.66	Not Significant
DFS55_02540	rhodanese-like domain-containing protein	-0.037	-0.1	0.5	0.76	0.061	-0.25	0.22	0.53	Not Significant
DFS55_02545	O-succinylhomoserine sulfhydrylase	-0.07	0.032	0.088	0.32	0.032	-0.18	0.52	0.79	Not Significant
DFS55_02550	NAD(P)/FAD-dependent oxidoreductase	-0.085	0.015	0.33	0.63	-0.0037	-0.068	0.5	0.77	Not Significant
DFS55_02555	hypothetical protein	0.087	0.17	0.25	0.56	-0.24	-0.39	0.039	0.2	Not Significant
DFS55_02560	hypothetical protein	0.053	0.08	0.6	0.82	0.035	-0.24	0.67	0.87	Not Significant
DFS55_02565	TetR/AcrR family transcriptional regulator	-0.027	-0.021	0.035	0.18	0.14	-0.14	0.32	0.64	Not Significant
DFS55_02570	acyl-CoA dehydrogenase	0.046	0.14	0.029	0.16	-0.043	-0.018	0.064	0.27	Not Significant
DFS55_02575	acyl-CoA dehydrogenase	-0.25	0.09	0.78	0.91	0.14	0.2	0.57	0.81	Not Significant
DFS55_02580	KR domain-containing protein	-0.36	0.17	0.35	0.65	0.083	-0.13	0.24	0.55	Not Significant
DFS55_02585	DUF3054 domain-containing protein	-0.011	0.059	0.64	0.85	-0.13	0.049	0.97	0.99	Not Significant
DFS55_02590	SAM-dependent methyltransferase	0.016	0.067	0.11	0.36	-0.15	-0.24	0.22	0.53	Not Significant
DFS55_02595	GNAT family N-acetyltransferase	0.056	-0.029	0.72	0.89	0.14	-0.28	0.32	0.63	Not Significant
DFS55_02600	MBL fold metallo-hydrolase	0.13	-0.015	0.69	0.88	0.02	-0.016	0.83	0.95	Not Significant
DFS55_02605	glucose-6-phosphate dehydrogenase (coenzyme-F420)	-0.16	-0.56	2.6e-10	1.5e-08	-0.13	-0.65	4.7e-09	3.4e-07	Hypersusceptible
DFS55_02610	phosphate acetyltransferase	0.11	0.11	0.23	0.53	-0.15	-0.16	0.36	0.67	Not Significant
DFS55_02615	acetate kinase	0.013	-0.12	0.061	0.26	-0.096	-0.42	0.18	0.48	Not Significant
DFS55_02620	DUF1501 domain-containing protein	0.39	0.33	0.23	0.52	-0.064	-0.47	0.016	0.11	Not Significant
DFS55_02625	DUF1800 domain-containing protein	0.022	0.026	0.17	0.45	0.058	-0.32	0.39	0.7	Not Significant
DFS55_02630	MmpS family protein	0.05	0.2	0.44	0.72	0.24	0.38	0.032	0.18	Not Significant
DFS55_02635	MMPL family RND transporter	0.038	0.07	0.74	0.9	0.014	0.047	0.48	0.76	Not Significant
DFS55_02640	TetR family transcriptional regulator	-0.07	-0.56	0.0027	0.029	-0.11	-0.89	0.0028	0.032	Hypersusceptible
DFS55_02645	hypothetical protein	0.062	0.12	0.37	0.67	-0.0074	0.2	0.081	0.31	Not Significant
DFS55_02650	serine/threonine protein kinase	-0.15	-0.29	3e-05	0.00065	-0.18	-0.67	2.5e-09	2e-07	Not Significant
DFS55_02655	ABC transporter substrate-binding protein	0.16	-0.25	0.006	0.053	-0.26	-0.48	0.00078	0.012	Not Significant
DFS55_02660	hypothetical protein	-0.17	-0.38	1.7e-10	9.9e-09	-0.026	-0.6	1.2e-07	6.8e-06	Not Significant
DFS55_02665	NUDIX hydrolase	0.2	0.52	0.00024	0.0041	0.014	0.64	0.052	0.24	Not Significant
DFS55_02670	thiamine phosphate synthase									Not Significant
CP029332_579152-579261_+		-0.2	0.24	0.38	0.67	-0.21	-0.098	0.47	0.75	Not Significant
DFS55_02675	glycine oxidase ThiO									Not Significant
DFS55_02680	thiamine biosynthesis protein ThiS									Not Significant
DFS55_02685	thiazole synthase									Not Significant
DFS55_02690	SGNH/GDSL hydrolase family protein	0.064	0.28	0.55	0.8	0.095	0.047	0.9	0.97	Not Significant
DFS55_02695	serine/threonine protein kinase	0.00068	0.096	0.69	0.88	-0.1	0.19	0.44	0.73	Not Significant
DFS55_02700	serine/threonine protein kinase	0.044	0.13	0.62	0.83	-0.14	-0.33	0.21	0.52	Not Significant
DFS55_02705	CD225/dispanin family protein	-0.15	0.086	0.77	0.91	-0.21	-0.52	0.0014	0.019	Not Significant
DFS55_02710	DUF2752 domain-containing protein	0.077	0.042	0.038	0.19	-0.067	0.074	0.58	0.82	Not Significant
DFS55_02715	amidohydrolase	0.032	-0.15	0.27	0.57	-0.027	-0.33	0.14	0.41	Not Significant
DFS55_02720	peptidase M28	0.17	0.2	0.64	0.85	0.047	-0.62	0.0099	0.079	Not Significant
DFS55_02725	peptidase	0.16	0.061	0.79	0.92	0.035	-0.26	0.12	0.39	Not Significant
DFS55_02730	IS3 family transposase	-0.0012	-0.0096	0.88	0.96	0.00046	0.012	0.034	0.18	Not Significant
DFS55_02735	peptidase	0.049	0.3	0.12	0.37	0.17	-0.11	0.49	0.76	Not Significant
DFS55_02740	LLM class F420-dependent oxidoreductase	0.22	0.23	0.28	0.58	-0.041	-0.00025	0.98	0.99	Not Significant
DFS55_02745	MarR family transcriptional regulator	-0.37	0.57	0.39	0.68	-0.13	-0.74	0.39	0.7	Not Significant
DFS55_02750	alpha/beta hydrolase	0.37	0.66	0.26	0.57	0.046	0.16	0.24	0.55	Not Significant
DFS55_02755	bifunctional hydroxymethylpyrimidine kinase/phosphomethylpyrimidine kinase									Not Significant
DFS55_02760	phosphomethylpyrimidine synthase ThiC	0.28	0.24	0.94	0.98	0.37	-0.12	0.36	0.67	Not Significant
CP029332_594650-594760_-		0.027	-0.3	0.14	0.4	0.16	-0.25	0.99	1.0	Not Significant
DFS55_02765	hypothetical protein	-0.16	0.2	0.29	0.6	-0.56	0.11	0.67	0.87	Not Significant
DFS55_02770	hypothetical protein	0.11	0.086	0.46	0.74	-0.089	0.063	0.33	0.64	Not Significant
DFS55_02780	exodeoxyribonuclease III	0.074	0.24	0.54	0.79	0.055	0.03	0.89	0.96	Not Significant
DFS55_02785	GNAT family N-acetyltransferase	0.038	0.11	0.56	0.8	0.13	-0.11	0.31	0.63	Not Significant
DFS55_02790	peptide deformylase									Not Significant
DFS55_02795	DUF3263 domain-containing protein									Not Significant
DFS55_02800	LytR family transcriptional regulator	-0.26	-0.72	4.2e-10	2.3e-08	-0.26	-0.54	0.0014	0.019	Hypersusceptible
DFS55_02805	superoxide dismutase [Cu-Zn]	-0.23	-0.16	0.077	0.29	-0.022	-0.55	0.27	0.58	Not Significant
DFS55_02810	glutamate--cysteine ligase	-0.15	-0.26	0.00033	0.0053	-0.054	-0.61	0.0078	0.068	Not Significant
DFS55_02815	ATP-dependent protease	0.078	0.36	0.81	0.93	0.034	-0.69	0.28	0.59	Not Significant
DFS55_02820	LLM class F420-dependent oxidoreductase	0.065	0.067	0.84	0.94	0.043	-0.15	0.32	0.63	Not Significant
DFS55_02825	crotonase	0.13	0.0048	0.79	0.92	-0.16	-0.053	0.83	0.94	Not Significant
DFS55_02830	hypothetical protein	0.036	0.062	0.66	0.86	0.05	0.28	0.72	0.89	Not Significant
DFS55_02835	TetR/AcrR family transcriptional regulator	0.14	-0.0058	0.71	0.88	-0.2	-0.27	0.44	0.73	Not Significant
DFS55_02840	ATPase	0.091	0.046	0.84	0.94	-0.058	-0.0044	0.3	0.61	Not Significant
DFS55_02845	CDP-diacylglycerol--serine O-phosphatidyltransferase	0.17	-0.17	1.0	1.0	-0.081	-0.47	0.004	0.041	Not Significant
DFS55_02850	phosphatidylserine decarboxylase family protein	0.065	-0.092	0.11	0.35	0.07	-0.58	0.018	0.12	Not Significant
DFS55_02855	MFS transporter	0.23	0.31	0.0026	0.028	0.13	0.23	0.53	0.8	Not Significant
DFS55_02860	molybdopterin molybdenumtransferase MoeA	0.18	0.019	0.84	0.94	-0.036	-0.38	0.046	0.22	Not Significant
DFS55_02865	short chain dehydrogenase	0.15	0.098	0.94	0.98	0.2	0.089	0.82	0.94	Not Significant
DFS55_02870	cupin domain-containing protein	0.0063	0.003	0.64	0.85	-0.01	0.042	0.25	0.56	Not Significant
DFS55_02875	Xaa-Pro aminopeptidase	0.11	0.088	0.11	0.36	-0.018	-0.049	0.33	0.64	Not Significant
DFS55_02880	molecular chaperone GroEL									Not Significant
DFS55_02885	DUF559 domain-containing protein	0.087	0.042	0.21	0.5	-0.052	-0.11	0.0094	0.077	Not Significant
DFS55_02890	hypothetical protein	0.033	0.14	0.44	0.72	0.099	-0.2	0.95	0.98	Not Significant
DFS55_02895	PPE family protein	0.13	-0.22	0.016	0.11	-0.19	-0.041	0.55	0.81	Not Significant
DFS55_02900	amidohydrolase	-0.035	0.17	0.093	0.33	-0.11	-0.095	0.15	0.43	Not Significant
DFS55_02905	transposase	-0.3	-0.57	1.9e-16	2.5e-14	-0.23	-0.76	7.5e-22	4.3e-19	Hypersusceptible
DFS55_02910	IS607 family transposase	-0.34	-0.47	4.5e-12	3.6e-10	-0.14	-0.73	1.8e-09	1.5e-07	Not Significant
DFS55_02915	VOC family protein	0.082	0.11	0.43	0.71	0.056	0.23	0.12	0.39	Not Significant
DFS55_02920	DUF664 domain-containing protein	0.044	0.031	0.47	0.74	-0.18	-0.2	0.029	0.17	Not Significant
DFS55_02925	hypothetical protein									Not Significant
DFS55_02930	cytochrome c biogenesis protein DipZ	-0.017	0.12	0.62	0.83	-0.033	-0.18	0.0088	0.073	Not Significant
DFS55_02935	TetR/AcrR family transcriptional regulator	0.11	0.1	0.056	0.24	0.15	0.26	0.038	0.2	Not Significant
DFS55_02940	hypothetical protein	-0.12	-0.19	0.27	0.57	0.0065	0.15	0.87	0.96	Not Significant
DFS55_02945	MMPL family transporter	0.0059	0.0039	0.042	0.2	0.063	0.031	0.89	0.96	Not Significant
DFS55_02950	DUF5078 domain-containing protein	-0.44	-0.53	1.2e-05	0.00031	0.16	-0.78	0.061	0.26	Not Significant
DFS55_02955	enoyl-CoA hydratase	-0.067	0.021	0.47	0.74	0.059	-0.057	0.48	0.76	Not Significant
DFS55_02960	hypothetical protein	0.12	0.07	0.86	0.95	-0.17	0.014	0.75	0.91	Not Significant
DFS55_02965	S9 family peptidase	0.039	0.018	0.32	0.62	0.014	-0.19	0.41	0.71	Not Significant
DFS55_02970	aldehyde dehydrogenase family protein	0.057	0.042	0.33	0.63	0.016	0.018	0.25	0.56	Not Significant
DFS55_02975	DUF779 domain-containing protein	0.12	0.33	0.35	0.64	-0.17	-0.36	0.1	0.36	Not Significant
DFS55_02985	hypothetical protein	-0.16	-0.066	0.049	0.23	0.048	0.17	0.24	0.55	Not Significant
DFS55_02990	dihydrolipoyl dehydrogenase									Not Significant
DFS55_02995	hypothetical protein	0.3	0.12	0.33	0.63	0.17	0.058	0.65	0.87	Not Significant
DFS55_03000	carboxymuconolactone decarboxylase family protein	0.013	-0.012	0.49	0.76	0.27	-0.42	0.84	0.95	Not Significant
DFS55_03005	XRE family transcriptional regulator	0.25	0.49	4.5e-11	2.9e-09	0.19	0.27	0.0023	0.028	Not Significant
DFS55_03010	acyl-[acyl-carrier-protein] thioesterase	0.09	0.35	0.00017	0.003	0.13	0.22	0.1	0.36	Not Significant
DFS55_03015	isocitrate lyase	0.26	0.56	0.16	0.44	0.0065	1.3	0.0038	0.04	Not Significant
DFS55_03020	hypothetical protein	0.22	0.47	0.013	0.091	0.21	0.43	0.061	0.26	Not Significant
DFS55_03025	3-hydroxybutyryl-CoA dehydrogenase	0.03	-0.27	0.0081	0.066	0.0093	-0.41	0.00015	0.0033	Not Significant
DFS55_03030	SAM-dependent methyltransferase	-0.0055	0.033	0.41	0.7	0.023	-0.12	0.12	0.39	Not Significant
DFS55_03035	SAM-dependent methyltransferase	0.18	0.12	0.37	0.66	-0.018	-0.18	0.73	0.9	Not Significant
DFS55_03040	TetR/AcrR family transcriptional regulator	-0.18	-0.31	0.0025	0.027	-0.35	-0.37	0.0015	0.02	Not Significant
DFS55_03045	DUF445 domain-containing protein	0.13	0.21	0.002	0.023	-0.047	0.048	0.06	0.26	Not Significant
DFS55_03050	XRE family transcriptional regulator	0.034	-0.52	0.0015	0.018	-0.076	-0.21	0.5	0.77	Not Significant
DFS55_03055	hypothetical protein	0.027	-0.5	0.0012	0.016	-0.07	-0.56	0.002	0.026	Not Significant
DFS55_03060	heparin-binding hemagglutinin	-0.24	-0.78	1.3e-10	7.8e-09	-0.13	-0.5	0.095	0.35	Not Significant
DFS55_03065	DUF2516 domain-containing protein	0.096	0.16	0.074	0.28	0.097	0.086	0.29	0.61	Not Significant
DFS55_03070	DUF2599 domain-containing protein	0.13	0.51	0.038	0.19	0.17	-0.6	0.27	0.58	Not Significant
DFS55_03075	deoxyribose-phosphate aldolase	0.51	1.4	0.0094	0.073	0.037	1.6	0.036	0.19	Not Significant
DFS55_03080	DUF2993 domain-containing protein	-0.41	-1.4	1.3e-10	7.7e-09	0.09	-1.7	1.7e-09	1.4e-07	Hypersusceptible
DFS55_03085	hydrolase	0.046	0.056	0.11	0.35	-0.17	-0.0086	0.56	0.81	Not Significant
DFS55_03090	DUF2505 domain-containing protein	-0.055	0.074	0.89	0.96	0.11	0.26	0.43	0.73	Not Significant
DFS55_03095	UDP-N-acetylmuramate dehydrogenase	0.22	0.77	0.0027	0.029	0.082	-0.14	0.82	0.94	Not Significant
DFS55_03100	L,D-transpeptidase	0.039	0.25	8.3e-05	0.0016	0.025	0.028	0.92	0.97	Not Significant
DFS55_03105	SDR family NAD(P)-dependent oxidoreductase	0.19	0.28	0.26	0.57	-0.14	0.15	0.46	0.74	Not Significant
DFS55_03110	hypothetical protein	-0.12	-0.18	0.9	0.97	-0.061	-0.41	0.066	0.28	Not Significant
DFS55_03115	ROK family protein	0.11	0.17	0.6	0.83	0.13	0.16	0.89	0.96	Not Significant
DFS55_03120	D-inositol-3-phosphate glycosyltransferase	0.39	0.79	0.04	0.2	0.11	1.0	0.028	0.16	Not Significant
DFS55_03125	YbjN domain-containing protein	-0.01	-0.18	0.079	0.29	-0.029	-0.38	0.046	0.22	Not Significant
DFS55_03130	phosphoglyceromutase									Not Significant
DFS55_03135	two-component sensor histidine kinase	0.063	-0.34	0.0012	0.015	0.16	-0.74	0.12	0.39	Not Significant
DFS55_03140	DNA-binding response regulator	0.21	0.14	0.82	0.93	-0.11	-1.1	0.00037	0.0068	Not Significant
DFS55_03145	NUDIX domain-containing protein	-0.0073	-0.068	0.49	0.76	0.034	0.02	0.5	0.77	Not Significant
DFS55_03150	hypothetical protein	0.28	0.27	0.53	0.78	0.092	-0.058	0.56	0.81	Not Significant
DFS55_03155	hypothetical protein	0.25	0.076	0.4	0.69	-0.12	0.32	0.83	0.94	Not Significant
DFS55_03160	hypothetical protein	-0.11	-0.12	0.049	0.23	-0.11	-0.78	8.8e-07	3.8e-05	Not Significant
DFS55_03165	hypothetical protein	0.3	-0.036	0.18	0.46	-0.1	-0.65	0.2	0.51	Not Significant
DFS55_03170	sugar phosphate isomerase/epimerase	-0.0024	0.025	0.27	0.58	0.035	0.023	0.57	0.82	Not Significant
DFS55_03175	thioesterase family protein	0.16	0.5	0.0024	0.027	0.092	0.071	0.35	0.66	Not Significant
DFS55_03180	pyrroline-5-carboxylate reductase	0.31	0.14	0.65	0.85	-0.054	0.35	0.066	0.27	Not Significant
DFS55_03185	helix-turn-helix domain-containing protein	0.064	-0.33	0.0063	0.055	-0.36	-0.38	0.00086	0.013	Not Significant
DFS55_03190	AURKAIP1/COX24 domain-containing protein	-0.035	-0.15	0.74	0.9	0.22	-0.23	0.69	0.88	Not Significant
DFS55_03195	hypothetical protein	0.085	0.076	0.084	0.31	-0.025	0.14	0.68	0.88	Not Significant
DFS55_03200	hypothetical protein	-0.049	-0.64	9.4e-09	4.2e-07	-0.14	-1.3	3.7e-12	5.5e-10	Hypersusceptible
DFS55_03205	methyltransferase domain-containing protein	0.057	0.18	0.00029	0.0047	0.086	-0.014	0.36	0.68	Not Significant
DFS55_03210	hypothetical protein	0.053	-0.039	0.53	0.78	0.003	-0.44	0.036	0.19	Not Significant
DFS55_03215	HAD-IB family hydrolase	-0.39	-2.7	2.8e-17	4.5e-15	-0.14	-3.7	7.1e-11	8.3e-09	Hypersusceptible
DFS55_03220	hypothetical protein	-0.045	-0.33	0.0087	0.069	0.1	-0.47	0.56	0.81	Not Significant
DFS55_03225	hypothetical protein	0.065	0.033	0.73	0.9	0.043	-0.3	0.3	0.61	Not Significant
DFS55_03230	NAD(+)--arginine ADP-ribosyltransferase Mav	0.031	0.11	0.42	0.71	0.072	0.067	0.48	0.76	Not Significant
DFS55_03235	WXG100 family type VII secretion target	0.11	0.087	0.42	0.71	-0.24	-0.3	0.33	0.65	Not Significant
DFS55_03240	WXG100 family type VII secretion target	-0.067	-0.024	0.64	0.85	0.085	-0.00084	0.51	0.78	Not Significant
DFS55_03245	glutaredoxin family protein	-0.12	-0.21	0.97	0.99	-0.19	-0.25	0.81	0.94	Not Significant
DFS55_03250	glutamyl-tRNA reductase	-0.19	0.059	0.3	0.6	-0.09	-0.47	0.88	0.96	Not Significant
DFS55_03255	hydroxymethylbilane synthase	0.18	0.51	0.063	0.26	0.22	0.41	0.018	0.12	Not Significant
DFS55_03260	bifunctional uroporphyrinogen-III C-methyltransferase/uroporphyrinogen-III synthase									Not Significant
DFS55_03265	porphobilinogen synthase									Not Significant
DFS55_03270	DUF3093 domain-containing protein	0.22	0.2	0.5	0.76	0.19	0.18	0.29	0.61	Not Significant
DFS55_03275	hypothetical protein	-0.035	-0.016	0.97	0.99	0.097	0.019	0.55	0.8	Not Significant
DFS55_03280	STAS domain-containing protein	0.049	0.044	0.14	0.4	0.18	0.041	0.48	0.76	Not Significant
DFS55_03285	acyltransferase	-0.0068	0.23	6.4e-05	0.0013	-0.047	0.14	0.013	0.094	Not Significant
DFS55_03290	SGNH/GDSL hydrolase family protein	0.09	-0.0042	0.81	0.93	-0.026	-0.63	0.0024	0.029	Not Significant
DFS55_03295	acyltransferase	0.037	0.13	0.091	0.32	-0.082	-0.013	0.44	0.73	Not Significant
DFS55_03300	hypothetical protein	0.093	0.13	0.52	0.78	-0.0078	-0.025	0.94	0.98	Not Significant
DFS55_03310	LLM class flavin-dependent oxidoreductase	0.097	0.07	0.36	0.65	0.087	0.08	0.42	0.72	Not Significant
DFS55_03315	MFS transporter	0.061	0.04	0.52	0.78	-0.042	0.032	0.51	0.78	Not Significant
DFS55_03320	amino acid permease	-0.058	0.11	0.34	0.64	0.031	0.14	0.52	0.78	Not Significant
DFS55_03325	2-dehydropantoate 2-reductase	-0.026	-0.14	0.46	0.74	0.028	-0.77	0.33	0.64	Not Significant
DFS55_03330	mandelate racemase	-0.053	0.051	0.65	0.85	0.1	0.045	0.25	0.57	Not Significant
DFS55_03335	nitroreductase family deazaflavin-dependent oxidoreductase	-0.13	0.0096	0.86	0.95	0.0015	-0.21	0.18	0.48	Not Significant
DFS55_03340	hypothetical protein	-0.12	-0.0095	0.12	0.37	-0.034	-0.071	0.19	0.49	Not Significant
DFS55_03345	glutamate-1-semialdehyde 2,1-aminomutase									Not Significant
DFS55_03350	histidine phosphatase family protein									Not Significant
DFS55_03355	TlpA family protein disulfide reductase									Not Significant
DFS55_03360	cytochrome c biogenesis protein CcdA									Not Significant
DFS55_03365	cytochrome c biogenesis protein	0.069	0.14	0.25	0.55	-0.091	-0.2	0.48	0.76	Not Significant
DFS55_03370	c-type cytochrome biogenesis protein CcsB	0.23	-0.011	0.97	0.99	0.2	-0.041	0.96	0.99	Not Significant
DFS55_03375	MinD/ParA family protein	0.072	0.11	0.00016	0.0029	0.0037	-0.054	0.19	0.49	Not Significant
DFS55_03380	hypothetical protein	0.085	0.27	0.25	0.55	-0.12	-0.21	0.047	0.23	Not Significant
DFS55_03385	DUF4229 domain-containing protein	0.28	0.42	0.86	0.95	0.021	-0.2	0.096	0.35	Not Significant
DFS55_03390	3-oxoacyl-ACP synthase III	0.11	0.022	0.99	1.0	0.00098	-0.18	0.1	0.36	Not Significant
DFS55_03395	1,4-dihydroxy-2-naphthoate polyprenyltransferase	0.5	1.1	0.022	0.13	-0.26	1.2	0.1	0.35	Not Significant
DFS55_03400	S-methyl-5'-thioadenosine phosphorylase	0.072	-0.14	0.3	0.6	0.081	-0.22	0.87	0.96	Not Significant
DFS55_03405	NAD-dependent dehydratase	0.1	0.25	0.39	0.68	-0.0022	-0.3	0.34	0.65	Not Significant
DFS55_03410	hypothetical protein	0.067	0.062	0.79	0.92	0.18	-0.091	0.99	1.0	Not Significant
DFS55_03415	hypothetical protein	0.097	0.29	2.5e-05	0.00056	-0.015	0.17	0.13	0.41	Not Significant
DFS55_03420	glycosyltransferase family 2 protein									Not Significant
DFS55_03425	DUF2064 domain-containing protein	-0.055	0.14	0.7	0.88	0.15	0.18	0.41	0.71	Not Significant
DFS55_03430	hypothetical protein	0.67	0.82	0.00029	0.0047	0.25	0.62	0.02	0.13	Not Significant
DFS55_03435	o-succinylbenzoate--CoA ligase	0.065	0.12	0.82	0.93	0.1	0.15	0.65	0.86	Not Significant
DFS55_03440	DUF3349 domain-containing protein	0.48	0.92	0.018	0.12	-0.14	0.76	0.17	0.47	Not Significant
DFS55_03445	hypothetical protein	0.022	0.21	0.061	0.26	0.084	0.18	0.38	0.69	Not Significant
DFS55_03450	inorganic phosphate transporter	0.063	0.019	0.69	0.88	-0.14	-0.43	1.9e-05	0.00057	Not Significant
DFS55_03455	glyoxalase	0.46	0.5	0.021	0.13	0.16	0.61	0.05	0.23	Not Significant
DFS55_03460	short chain dehydrogenase	0.076	0.11	0.27	0.58	0.017	0.032	0.24	0.55	Not Significant
DFS55_03465	1,4-dihydroxy-2-naphthoyl-CoA synthase	0.31	0.17	0.28	0.58	0.19	0.73	0.021	0.13	Not Significant
DFS55_03470	nitroreductase family deazaflavin-dependent oxidoreductase	-0.08	-0.016	0.39	0.68	0.6	0.19	0.39	0.7	Not Significant
DFS55_03475	aldo/keto reductase	-0.093	0.044	0.17	0.45	0.077	0.027	0.18	0.48	Not Significant
DFS55_03480	TetR/AcrR family transcriptional regulator	-0.056	-0.26	0.16	0.44	0.062	-0.16	0.035	0.19	Not Significant
DFS55_03485	acyl-CoA synthetase	0.019	-0.008	0.37	0.67	0.017	-0.0081	0.43	0.73	Not Significant
DFS55_03490	amidohydrolase	-0.0089	0.13	0.059	0.25	-0.015	-0.049	0.43	0.73	Not Significant
DFS55_03495	O-succinylbenzoate synthase	-0.14	0.12	0.77	0.91	-0.096	0.39	0.74	0.9	Not Significant
DFS55_03500	bromoperoxidase	-0.11	-0.44	0.00018	0.0031	-0.18	-0.47	2.5e-05	0.00072	Not Significant
DFS55_03505	2-succinyl-5-enolpyruvyl-6-hydroxy-3- cyclohexene-1-carboxylate synthase									Not Significant
DFS55_03510	hypothetical protein									Not Significant
DFS55_03515	glycosyltransferase family 1 protein	0.0091	-0.097	0.45	0.72	-0.082	-0.14	0.031	0.17	Not Significant
DFS55_03520	short-chain dehydrogenase									Not Significant
DFS55_03525	demethylmenaquinone methyltransferase									Not Significant
DFS55_03530	DUF732 domain-containing protein	0.23	-0.21	0.024	0.14	0.12	1.0	0.26	0.57	Not Significant
DFS55_03535	NAD(P)/FAD-dependent oxidoreductase	-0.065	-0.082	0.38	0.67	0.012	-0.35	0.065	0.27	Not Significant
DFS55_03540	polyprenyl synthetase family protein	0.32	0.89	0.0083	0.067	0.3	1.8	0.0022	0.027	Not Significant
DFS55_03545	zinc metalloprotease HtpX	0.33	1.2	1.3e-15	1.6e-13	0.017	1.7	2e-07	1e-05	Hypertolerant
DFS55_03550	XRE family transcriptional regulator	0.018	-0.19	0.067	0.27	-0.12	-0.71	0.056	0.25	Not Significant
DFS55_03555	SulP family inorganic anion transporter	-0.016	-0.22	0.042	0.2	-0.079	-0.0026	0.82	0.94	Not Significant
DFS55_03560	NAD(P)H-dependent glycerol-3-phosphate dehydrogenase	-0.0036	0.00089	0.94	0.98	-0.014	0.17	0.088	0.33	Not Significant
DFS55_03565	NAD(P)/FAD-dependent oxidoreductase	-0.021	-0.0083	0.44	0.72	-0.063	-0.097	0.49	0.77	Not Significant
DFS55_03570	YajQ family cyclic di-GMP-binding protein	0.025	-0.021	0.12	0.38	-0.046	-0.31	1.4e-05	0.00043	Not Significant
DFS55_03575	tRNA-Tyr									Not Significant
DFS55_03580	hypothetical protein	0.04	-0.064	0.57	0.81	0.19	-0.16	0.88	0.96	Not Significant
DFS55_03585	serine dehydrogenase	0.075	0.098	0.021	0.13	0.0066	0.069	0.21	0.51	Not Significant
DFS55_03590	hypothetical protein	0.085	-0.04	0.056	0.24	-0.055	-0.44	0.015	0.11	Not Significant
DFS55_03595	IS256 family transposase	-0.076	0.042	0.28	0.58	0.022	0.044	0.93	0.98	Not Significant
DFS55_03600	phage major capsid protein	0.096	0.12	0.81	0.93	-0.057	-0.095	0.81	0.94	Not Significant
DFS55_03605	hypothetical protein	0.063	0.042	0.9	0.97	0.019	-0.19	0.49	0.77	Not Significant
DFS55_03610	SAM-dependent methyltransferase	0.0076	0.12	0.11	0.36	0.044	0.046	0.36	0.67	Not Significant
DFS55_03615	divalent metal cation transporter	0.093	0.12	0.0079	0.065	-0.0051	0.042	0.23	0.54	Not Significant
DFS55_03620	hypothetical protein	0.11	0.062	0.98	0.99	0.048	0.095	0.24	0.55	Not Significant
DFS55_03625	cytochrome P450	0.015	0.098	0.5	0.76	0.019	-0.097	0.17	0.47	Not Significant
DFS55_03630	NYN domain-containing protein	0.056	0.082	0.79	0.92	0.13	0.15	0.83	0.94	Not Significant
DFS55_03635	alpha/beta hydrolase	0.067	0.1	0.75	0.9	0.015	-0.041	0.23	0.54	Not Significant
DFS55_03640	FUSC family protein	0.077	0.012	0.93	0.98	-0.0049	-0.2	0.5	0.77	Not Significant
DFS55_03645	galactose-1-phosphate uridylyltransferase	-0.047	0.11	0.57	0.81	0.044	0.049	0.74	0.9	Not Significant
DFS55_03650	galactokinase	0.12	0.26	0.43	0.71	0.061	-0.22	0.92	0.97	Not Significant
DFS55_03655	hypothetical protein	0.071	0.2	0.009	0.071	0.047	0.092	0.69	0.88	Not Significant
DFS55_03660	ANTAR domain-containing protein	0.056	0.25	0.15	0.42	0.04	-0.24	0.29	0.61	Not Significant
DFS55_03665	hypothetical protein	0.049	0.043	0.78	0.92	-0.13	-0.14	0.22	0.53	Not Significant
DFS55_03670	hypothetical protein	0.052	0.18	0.073	0.28	0.01	-0.039	0.83	0.94	Not Significant
DFS55_03675	lysylphosphatidylglycerol synthetase family protein	0.19	0.32	0.0062	0.054	0.07	0.19	0.1	0.36	Not Significant
DFS55_03680	SAM-dependent methyltransferase	-0.13	-0.21	0.23	0.53	0.062	0.16	0.16	0.45	Not Significant
DFS55_03685	SAM-dependent methyltransferase	0.11	0.42	0.14	0.4	-0.18	-0.25	0.66	0.87	Not Significant
DFS55_03690	FAD-dependent oxidoreductase									Not Significant
DFS55_03695	type II toxin-antitoxin system ParD family antitoxin	-0.072	0.039	0.2	0.48	0.016	0.17	0.73	0.9	Not Significant
DFS55_03700	FadR family transcriptional regulator	0.1	0.15	0.89	0.96	0.12	-0.44	0.17	0.46	Not Significant
DFS55_03705	ABC transporter permease	0.083	0.24	0.6	0.83	-0.076	-0.031	0.21	0.52	Not Significant
DFS55_03710	ABC transporter permease	0.14	0.22	0.5	0.76	0.03	-0.23	0.084	0.32	Not Significant
DFS55_03715	MCE family protein	0.12	0.28	0.065	0.26	0.093	0.2	0.28	0.59	Not Significant
DFS55_03720	MCE family protein	0.1	0.094	0.64	0.85	0.14	0.38	0.17	0.47	Not Significant
DFS55_03725	MCE family protein	-0.2	0.055	0.5	0.76	-0.12	0.0025	0.48	0.76	Not Significant
DFS55_03730	virulence factor Mce family protein	0.044	0.098	0.35	0.64	0.014	-0.0034	0.68	0.88	Not Significant
DFS55_03735	virulence factor Mce family protein	-0.04	0.26	0.79	0.92	-0.23	-0.11	0.4	0.71	Not Significant
DFS55_03740	MCE family protein	0.15	0.19	0.7	0.88	0.024	-0.17	0.11	0.37	Not Significant
DFS55_03745	TVP38/TMEM64 family protein	0.037	0.012	0.74	0.9	0.38	-0.065	0.62	0.85	Not Significant
DFS55_03750	exodeoxyribonuclease V subunit alpha	0.21	0.39	0.06	0.26	-0.15	0.022	0.93	0.97	Not Significant
DFS55_03755	exodeoxyribonuclease V subunit beta	-0.029	0.021	0.063	0.26	-0.015	0.0077	0.84	0.95	Not Significant
DFS55_03760	exodeoxyribonuclease V subunit gamma	0.1	0.017	0.76	0.91	-0.12	-0.21	0.036	0.19	Not Significant
DFS55_03765	class I SAM-dependent methyltransferase	0.00093	0.1	0.026	0.15	0.043	-0.0048	0.68	0.88	Not Significant
DFS55_03770	nitroreductase	0.041	0.016	0.36	0.65	-0.052	0.059	0.68	0.88	Not Significant
DFS55_03775	SAM-dependent methyltransferase	0.054	0.29	0.016	0.11	0.13	0.057	0.095	0.34	Not Significant
DFS55_03780	cyanase	-0.072	-0.11	0.69	0.88	0.2	0.13	0.37	0.68	Not Significant
DFS55_03785	phospholipase	-0.019	0.044	0.8	0.92	0.034	0.4	0.18	0.48	Not Significant
DFS55_03790	hypothetical protein	0.24	-0.0046	0.94	0.98	-0.11	-0.017	0.9	0.97	Not Significant
DFS55_03795	nitrate reductase	0.029	0.09	0.43	0.71	-0.056	-0.12	0.77	0.92	Not Significant
DFS55_03800	crotonase/enoyl-CoA hydratase family protein	-0.019	-0.011	0.31	0.61	-0.0075	-0.059	0.49	0.76	Not Significant
DFS55_03805	hypothetical protein	-0.037	-0.018	0.65	0.86	-0.0083	0.17	0.39	0.7	Not Significant
DFS55_03810	MBL fold metallo-hydrolase	0.095	0.065	0.37	0.66	-0.029	-0.097	0.075	0.3	Not Significant
DFS55_03815	type II toxin-antitoxin system VapB family antitoxin	-0.25	-0.37	0.021	0.13	-0.13	-0.79	0.007	0.062	Not Significant
DFS55_03820	tRNA-Thr									Not Significant
DFS55_03825	tRNA-Met									Not Significant
DFS55_03830	50S ribosomal protein L33	0.49	-0.19	0.23	0.53	0.065	-1.1	0.017	0.11	Not Significant
DFS55_03835	3-hydroxyacyl-ACP dehydratase									Not Significant
DFS55_03840	3-hydroxyacyl-ACP dehydratase									Not Significant
DFS55_03845	3-hydroxyacyl-ACP dehydratase	0.11	0.45	0.014	0.097	0.021	-0.012	0.88	0.96	Not Significant
DFS55_03850	tRNA-Trp									Not Significant
DFS55_03855	preprotein translocase subunit SecE									Not Significant
DFS55_03860	transcription termination/antitermination protein NusG									Not Significant
DFS55_03865	50S ribosomal protein L11	-0.024	0.016	0.6	0.82	0.28	-0.47	0.25	0.57	Not Significant
DFS55_03870	50S ribosomal protein L1									Not Significant
DFS55_03875	RNA polymerase subunit sigma-24	-0.012	0.1	0.16	0.44	-0.092	0.11	0.36	0.67	Not Significant
DFS55_03880	transcription initiation protein	0.045	0.076	0.99	1.0	0.11	-0.072	0.71	0.89	Not Significant
DFS55_03885	class I SAM-dependent methyltransferase	-1.7	-3.2	1.3e-35	1.8e-32	-1.3	-0.59	0.011	0.084	Not Significant
DFS55_03890	methyltransferase domain-containing protein	-0.085	-0.66	2.8e-09	1.4e-07	-0.09	-0.53	0.00018	0.0038	Hypersusceptible
DFS55_03895	alpha/beta hydrolase	-0.048	0.084	0.0019	0.022	-0.048	-0.023	0.54	0.8	Not Significant
DFS55_03900	AarF/ABC1/UbiB kinase family protein	0.15	0.36	0.28	0.58	-0.42	0.052	0.94	0.98	Not Significant
DFS55_03905	DinB family protein	-0.084	-0.038	0.39	0.68	0.057	-0.18	0.0053	0.052	Not Significant
DFS55_03910	alpha-mannosidase	0.05	0.071	0.59	0.82	-0.09	-0.15	0.1	0.36	Not Significant
DFS55_03915	malonyl CoA-ACP transacylase	0.17	0.25	0.91	0.97	-0.17	-0.71	0.016	0.11	Not Significant
DFS55_03920	ROK family protein	-0.026	0.15	0.54	0.79	0.26	0.069	0.76	0.92	Not Significant
DFS55_03925	DUF1772 domain-containing protein	0.0089	-0.052	0.26	0.56	-0.059	-0.38	0.017	0.12	Not Significant
DFS55_03930	50S ribosomal protein L10	0.41	0.076	0.75	0.9	-0.12	-0.59	0.048	0.23	Not Significant
DFS55_03935	50S ribosomal protein L7/L12	0.14	-0.25	0.55	0.8	-0.18	-0.71	0.08	0.31	Not Significant
DFS55_03940	TetR/AcrR family transcriptional regulator	0.068	0.016	0.38	0.67	0.0027	-0.12	0.09	0.33	Not Significant
DFS55_03945	carotenoid oxygenase	0.041	0.064	0.64	0.85	-0.021	-0.12	0.04	0.2	Not Significant
DFS55_03950	ABC transporter ATP-binding protein	0.26	0.13	0.77	0.91	0.034	-0.46	0.0013	0.018	Not Significant
DFS55_03955	DNA-directed RNA polymerase subunit beta	-0.2	-0.3	0.1	0.35	-0.37	-0.73	0.1	0.35	Not Significant
DFS55_03960	DNA-directed RNA polymerase subunit beta'	0.0037	-0.86	1.7e-06	5.3e-05	-0.39	-0.67	0.031	0.17	Not Significant
DFS55_03965	hypothetical protein									Not Significant
DFS55_03970	hypothetical protein	0.3	0.36	0.48	0.75	0.31	-0.12	0.96	0.99	Not Significant
DFS55_03975	hypothetical protein	0.03	0.046	0.4	0.69	0.12	-0.023	0.26	0.57	Not Significant
DFS55_03980	hypothetical protein	-0.048	-0.02	0.47	0.74	-0.012	-0.11	0.88	0.96	Not Significant
DFS55_03985	deoxyribonuclease IV	-0.01	0.093	0.95	0.99	0.021	-0.067	0.81	0.94	Not Significant
DFS55_03990	DNA alkylation response protein	0.086	0.014	0.6	0.83	-0.052	-0.1	0.056	0.25	Not Significant
DFS55_03995	enoyl-CoA hydratase	0.18	-0.0031	0.66	0.86	0.066	0.31	0.24	0.55	Not Significant
DFS55_04000	PaaX domain-containing protein, C- domain protein	0.41	0.86	0.00032	0.0051	-0.45	-0.4	0.21	0.52	Not Significant
DFS55_04005	crotonase/enoyl-CoA hydratase family protein	0.53	0.42	0.59	0.82	0.5	-0.053	0.25	0.56	Not Significant
DFS55_04010	DUF3060 domain-containing protein	-0.13	0.16	0.82	0.93	-0.25	-0.44	0.062	0.26	Not Significant
DFS55_04015	DUF3060 domain-containing protein	-0.067	0.15	0.69	0.88	0.1	0.19	0.022	0.14	Not Significant
DFS55_04020	TetR/AcrR family transcriptional regulator	0.01	-0.034	0.49	0.76	-0.048	-0.1	0.59	0.83	Not Significant
DFS55_04025	30S ribosomal protein S12									Not Significant
DFS55_04030	30S ribosomal protein S7									Not Significant
DFS55_04035	elongation factor G									Not Significant
DFS55_04040	elongation factor Tu	0.19	-0.056	0.72	0.89	-0.047	-0.042	0.19	0.5	Not Significant
DFS55_04045	PE family protein	0.11	0.033	0.88	0.96	0.052	-0.084	0.45	0.74	Not Significant
DFS55_04050	SHOCT domain-containing protein	-0.0023	0.055	0.38	0.67	-0.017	-0.079	0.81	0.94	Not Significant
DFS55_04055	SDR family mycofactocin-dependent oxidoreductase	0.2	0.17	0.31	0.61	0.05	-0.25	0.2	0.5	Not Significant
DFS55_04060	FAD-dependent oxidoreductase	0.062	0.16	0.083	0.3	0.0098	0.028	0.51	0.78	Not Significant
DFS55_04065	inositol monophosphatase family protein	0.021	0.16	0.56	0.81	0.063	0.22	0.29	0.6	Not Significant
DFS55_04070	2,5-didehydrogluconate reductase A	-0.086	0.028	0.22	0.52	0.18	0.23	0.012	0.089	Not Significant
DFS55_04075	DUF2332 domain-containing protein	0.14	0.054	0.4	0.69	0.0064	0.4	0.041	0.21	Not Significant
DFS55_04080	mycofactocin system transcriptional regulator	-0.0079	0.0033	0.15	0.42	-0.0095	0.033	0.11	0.37	Not Significant
DFS55_04085	mycofactocin precursor	-0.69	-0.37	0.25	0.55	-0.3	-0.41	0.064	0.27	Not Significant
DFS55_04090	mycofactocin biosynthesis chaperone MftB	0.29	0.44	0.00069	0.0096	-0.13	-0.018	0.61	0.84	Not Significant
DFS55_04095	mycofactocin radical SAM maturase	0.19	-0.047	0.84	0.94	-0.059	-0.04	0.76	0.92	Not Significant
DFS55_04100	mycofactocin system-associated heme/flavin dehydrogenase	0.23	0.52	0.015	0.1	-0.27	-0.35	0.072	0.29	Not Significant
DFS55_04105	mycofactocin biosynthesis peptidyl-dipeptidase MftE	0.2	0.21	0.35	0.64	-0.068	0.27	0.24	0.55	Not Significant
DFS55_04110	mycofactocin system glycosyltransferase	0.059	0.095	0.049	0.23	0.09	-0.12	0.62	0.85	Not Significant
DFS55_04115	mycofactocin system GMC family oxidoreductase MftG	0.28	0.21	0.49	0.75	0.26	0.72	0.75	0.91	Not Significant
DFS55_04120	TetR/AcrR family transcriptional regulator	-0.056	0.17	0.16	0.44	-0.12	-0.047	0.88	0.96	Not Significant
DFS55_04125	30S ribosomal protein S10									Not Significant
DFS55_04130	50S ribosomal protein L3									Not Significant
DFS55_04135	50S ribosomal protein L4									Not Significant
DFS55_04140	50S ribosomal protein L23									Not Significant
DFS55_04145	50S ribosomal protein L2									Not Significant
DFS55_04155	50S ribosomal protein L22									Not Significant
DFS55_04160	30S ribosomal protein S3									Not Significant
DFS55_04165	50S ribosomal protein L16									Not Significant
DFS55_04170	50S ribosomal protein L29									Not Significant
DFS55_04175	30S ribosomal protein S17	-0.02	0.34	0.037	0.19	0.2	-0.38	0.27	0.59	Not Significant
DFS55_04180	arylsulfatase	0.066	0.16	0.74	0.9	0.025	-0.084	0.1	0.36	Not Significant
DFS55_04185	phosphate ABC transporter substrate-binding protein PstS	0.089	0.11	0.86	0.95	0.063	-0.28	0.46	0.75	Not Significant
DFS55_04190	DUF4436 domain-containing protein	0.027	-0.049	0.26	0.57	-0.032	0.43	0.15	0.43	Not Significant
DFS55_04195	formylglycine-generating enzyme family protein	0.087	0.17	0.1	0.34	0.074	0.097	0.21	0.52	Not Significant
DFS55_04200	DUF4436 domain-containing protein	0.054	0.18	0.0037	0.036	0.017	0.0012	0.42	0.72	Not Significant
DFS55_04205	HNH endonuclease	0.17	0.17	0.95	0.99	0.16	0.035	0.95	0.99	Not Significant
DFS55_04210	50S ribosomal protein L14									Not Significant
DFS55_04215	50S ribosomal protein L24									Not Significant
DFS55_04220	50S ribosomal protein L5									Not Significant
DFS55_04225	30S ribosomal protein S14 type Z									Not Significant
DFS55_04230	30S ribosomal protein S8									Not Significant
DFS55_04235	50S ribosomal protein L6									Not Significant
DFS55_04240	50S ribosomal protein L18									Not Significant
DFS55_04245	30S ribosomal protein S5									Not Significant
DFS55_04250	50S ribosomal protein L30									Not Significant
DFS55_04255	50S ribosomal protein L15	-0.054	-0.0014	0.018	0.11	-0.23	-0.81	0.29	0.61	Not Significant
DFS55_04260	F420-dependent oxidoreductase	0.14	0.028	0.97	0.99	-0.0095	-0.24	0.44	0.73	Not Significant
DFS55_04265	signal peptide peptidase SppA	-0.1	0.073	0.0032	0.032	0.063	-0.3	0.042	0.21	Not Significant
DFS55_04270	class I SAM-dependent methyltransferase	-0.039	0.033	0.78	0.91	-0.087	0.013	0.96	0.99	Not Significant
DFS55_04275	class I SAM-dependent methyltransferase	-0.0095	-0.13	0.04	0.2	0.025	-0.18	0.056	0.25	Not Significant
DFS55_04280	SAM-dependent methyltransferase	0.13	0.047	0.26	0.56	0.088	0.13	0.64	0.86	Not Significant
DFS55_04285	hypothetical protein	0.15	0.033	0.98	0.99	0.085	0.078	0.82	0.94	Not Significant
DFS55_04290	oxidoreductase	0.17	0.29	0.16	0.44	0.11	-0.15	0.88	0.96	Not Significant
DFS55_04295	fuculose phosphate aldolase	-0.083	0.016	0.099	0.34	0.041	-0.16	0.57	0.81	Not Significant
DFS55_04300	3-phosphoglycerate dehydrogenase	0.19	0.21	0.33	0.63	0.019	-0.02	0.96	0.99	Not Significant
DFS55_04305	xylulose kinase	0.11	0.19	0.1	0.34	-0.11	-0.29	0.93	0.97	Not Significant
DFS55_04310	GNAT family N-acetyltransferase	0.33	0.68	0.25	0.55	-0.023	-0.59	0.26	0.57	Not Significant
DFS55_04315	class I SAM-dependent methyltransferase	-0.087	-0.12	0.57	0.81	-0.035	0.16	0.65	0.87	Not Significant
DFS55_04320	preprotein translocase subunit SecY	-0.2	0.33	0.13	0.38	0.16	0.4	0.13	0.41	Not Significant
DFS55_04325	adenylate kinase	0.14	0.0068	0.87	0.95	0.42	-0.21	0.76	0.91	Not Significant
DFS55_04330	type I methionyl aminopeptidase	0.23	0.1	0.35	0.65	-0.027	-0.29	0.84	0.95	Not Significant
DFS55_04335	RNA polymerase subunit sigma	0.0083	0.12	0.0048	0.045	0.022	0.032	0.95	0.98	Not Significant
DFS55_04340	zf-HC2 domain-containing protein	-0.22	0.11	0.76	0.91	-0.064	-0.39	0.13	0.41	Not Significant
DFS55_04345	FAD-dependent monooxygenase	-0.4	0.069	0.48	0.75	0.057	-0.39	0.033	0.18	Not Significant
DFS55_04350	DUF4389 domain-containing protein	0.091	-0.014	0.91	0.97	0.17	0.1	0.99	1.0	Not Significant
DFS55_04355	class I SAM-dependent methyltransferase	0.35	0.2	0.53	0.78	-0.11	0.26	0.58	0.82	Not Significant
DFS55_04360	ABC transporter permease	0.071	0.15	0.32	0.62	0.17	0.041	0.99	1.0	Not Significant
DFS55_04365	ABC transporter ATP-binding protein	0.091	-0.051	0.27	0.58	-0.042	-0.14	0.17	0.47	Not Significant
DFS55_04370	thiamine pyrophosphate-binding protein	0.12	0.2	0.059	0.25	-0.066	-0.18	0.041	0.21	Not Significant
DFS55_04375	SRPBCC family protein	0.019	0.31	0.12	0.38	0.043	-0.15	0.84	0.95	Not Significant
DFS55_04380	3-oxoacyl-ACP synthase	0.23	0.34	0.18	0.47	0.07	-0.62	0.052	0.24	Not Significant
DFS55_04385	aminotransferase	-0.05	0.26	0.16	0.43	0.088	-0.11	0.72	0.89	Not Significant
DFS55_04390	MarR family transcriptional regulator	0.26	0.69	0.016	0.11	0.34	-0.31	0.51	0.78	Not Significant
DFS55_04395	3-hydroxyisobutyrate dehydrogenase	0.62	0.55	0.017	0.11	-0.048	-0.029	0.75	0.91	Not Significant
DFS55_04400	acyl-CoA dehydrogenase	-0.021	0.11	0.68	0.87	0.096	0.15	0.74	0.9	Not Significant
DFS55_04405	methylmalonate-semialdehyde dehydrogenase (CoA acylating)	0.051	0.12	0.6	0.83	-0.015	-0.22	0.99	1.0	Not Significant
DFS55_04410	hypothetical protein	0.058	0.18	1.0	1.0	-0.051	-0.074	0.25	0.56	Not Significant
DFS55_04415	RNA polymerase sigma factor	-0.048	0.13	0.92	0.97	0.16	-0.055	0.92	0.97	Not Significant
DFS55_04420	Rieske (2Fe-2S) protein									Not Significant
DFS55_04425	amidase	-0.04	0.034	0.72	0.89	-0.023	0.28	0.12	0.39	Not Significant
DFS55_04430	metallophosphoesterase	0.049	0.12	0.22	0.51	0.01	-0.25	0.089	0.33	Not Significant
DFS55_04435	hypothetical protein	0.06	0.13	0.8	0.92	0.23	0.015	0.72	0.89	Not Significant
DFS55_04440	acyltransferase	-0.059	-0.078	0.31	0.61	0.00062	-0.066	0.56	0.81	Not Significant
DFS55_04445	acyltransferase	0.33	0.47	0.4	0.69	0.027	-0.69	0.01	0.082	Not Significant
DFS55_04450	acyltransferase	-0.052	-0.47	9.4e-11	5.9e-09	-0.049	-0.32	1.8e-06	7.1e-05	Not Significant
DFS55_04455	dTDP-4-dehydrorhamnose 3,5-epimerase									Not Significant
DFS55_04460	dTDP-glucose 4,6-dehydratase									Not Significant
DFS55_04465	LLM class F420-dependent oxidoreductase	0.03	0.076	0.72	0.89	0.18	0.27	0.49	0.77	Not Significant
DFS55_04470	LLM class F420-dependent oxidoreductase	0.029	0.081	0.84	0.94	0.11	0.032	0.41	0.71	Not Significant
DFS55_04475	translation initiation factor IF-1									Not Significant
DFS55_04485	30S ribosomal protein S13									Not Significant
DFS55_04490	30S ribosomal protein S11									Not Significant
DFS55_04495	30S ribosomal protein S4	0.29	-0.027	0.79	0.92	0.1	-0.32	0.28	0.59	Not Significant
DFS55_04500	DNA-directed RNA polymerase subunit alpha	-0.11	-0.35	0.059	0.25	-0.37	-1.7	0.0026	0.03	Not Significant
DFS55_04505	50S ribosomal protein L17									Not Significant
DFS55_04510	tRNA pseudouridine(38-40) synthase TruA									Not Significant
DFS55_04515	cutinase family protein	0.13	0.037	0.67	0.86	-0.091	-0.34	0.016	0.11	Not Significant
DFS55_04520	cutinase family protein	0.05	0.099	0.06	0.26	-0.0081	-0.16	0.91	0.97	Not Significant
DFS55_04525	type VII secretion protein EccB	0.12	0.089	0.4	0.69	0.15	-0.015	0.72	0.9	Not Significant
DFS55_04530	type VII secretion system ESX-4 serine protease mycosin MycP4	0.046	0.31	0.016	0.11	-0.058	0.1	0.53	0.79	Not Significant
DFS55_04535	type VII secretion integral membrane protein EccD	-0.22	-0.053	0.77	0.91	0.29	0.17	0.25	0.56	Not Significant
DFS55_04540	type VII secretion protein EccCb	0.42	0.22	0.47	0.75	-0.028	0.052	0.46	0.75	Not Significant
DFS55_04545	type VII secretion-associated protein	0.015	-0.086	0.11	0.37	0.2	-0.15	0.86	0.96	Not Significant
DFS55_04550	WXG100 family type VII secretion target	-0.078	-0.051	0.45	0.73	0.098	-0.079	0.14	0.42	Not Significant
DFS55_04555	WXG100 family type VII secretion target	-0.047	-0.0085	0.098	0.33	0.2	-0.023	0.7	0.88	Not Significant
DFS55_04560	50S ribosomal protein L13									Not Significant
DFS55_04565	30S ribosomal protein S9									Not Significant
DFS55_04570	phosphoglucosamine mutase									Not Significant
DFS55_04575	hypothetical protein	0.17	0.52	0.0039	0.038	0.082	-0.38	0.4	0.71	Not Significant
DFS55_04580	hypothetical protein	0.24	0.081	0.71	0.88	0.026	0.058	0.65	0.86	Not Significant
DFS55_04585	LLM class F420-dependent oxidoreductase	-0.042	-0.07	0.58	0.81	-0.0078	0.0064	0.13	0.4	Not Significant
DFS55_04590	hypothetical protein	0.18	0.031	0.68	0.87	-0.034	-0.56	0.0042	0.044	Not Significant
DFS55_04595	hypothetical protein	0.037	0.048	0.37	0.66	-0.029	-0.12	0.54	0.8	Not Significant
DFS55_04600	hypothetical protein	-0.11	0.16	0.92	0.97	-0.22	-0.27	0.16	0.46	Not Significant
DFS55_04605	glutamine--fructose-6-phosphate aminotransferase	0.1	0.2	0.42	0.71	-0.01	-0.43	0.59	0.83	Not Significant
DFS55_04610	DUF4436 domain-containing protein	0.039	0.18	0.0091	0.071	-0.029	0.048	0.92	0.97	Not Significant
DFS55_04615	hypothetical protein	-0.019	0.12	0.46	0.73	0.021	-0.0025	0.57	0.82	Not Significant
DFS55_04620	bifunctional ADP-dependent NAD(P)H-hydrate dehydratase/NAD(P)H-hydrate epimerase	0.049	0.029	0.46	0.73	0.14	-0.23	0.11	0.38	Not Significant
DFS55_04625	glutamate decarboxylase	0.059	0.094	0.02	0.12	-0.04	-0.091	0.54	0.8	Not Significant
DFS55_04630	alanine racemase	-0.13	0.25	0.16	0.44	-0.06	-0.3	0.43	0.72	Not Significant
DFS55_04635	alpha/beta hydrolase	0.067	0.017	0.72	0.89	-0.23	0.026	0.32	0.63	Not Significant
DFS55_04640	tRNA (adenosine(37)-N6)-threonylcarbamoyltransferase complex ATPase subunit type 1 TsaE									Not Significant
DFS55_04645	tRNA (adenosine(37)-N6)-threonylcarbamoyltransferase complex dimerization subunit type 1 TsaB	0.49	0.34	0.88	0.96	-0.36	-0.56	0.054	0.24	Not Significant
DFS55_04650	ribosomal-protein-alanine N-acetyltransferase	-0.38	-0.27	0.00092	0.012	-0.33	-0.56	0.079	0.31	Not Significant
DFS55_04655	tRNA (adenosine(37)-N6)-threonylcarbamoyltransferase complex transferase subunit TsaD	-0.3	0.069	0.74	0.9	-0.38	-0.98	0.19	0.49	Not Significant
DFS55_04660	co-chaperone GroES	-0.1	-0.45	0.027	0.15	-0.19	-1.2	0.0027	0.032	Not Significant
DFS55_04665	chaperonin GroEL	-0.082	0.16	0.79	0.92	0.059	-0.34	0.47	0.75	Not Significant
DFS55_04670	FAD-dependent oxidoreductase	0.0026	0.082	0.8	0.92	0.093	-0.23	0.41	0.71	Not Significant
DFS55_04675	superoxide dismutase family protein	-0.048	-0.076	0.18	0.47	-0.12	-0.2	0.87	0.96	Not Significant
DFS55_04680	WhiB family transcriptional regulator	-0.032	-0.07	0.17	0.45	-0.0062	0.059	0.79	0.93	Not Significant
DFS55_04685	hypothetical protein	0.032	-0.027	0.15	0.42	0.37	0.37	0.12	0.4	Not Significant
DFS55_04690	RNA polymerase sigma factor ShbA	0.19	0.34	0.039	0.19	0.02	0.026	0.64	0.86	Not Significant
DFS55_04695	hypothetical protein	0.099	-0.0057	0.4	0.69	0.24	-0.74	0.17	0.47	Not Significant
DFS55_04700	hypothetical protein	-0.043	-0.018	0.9	0.97	-0.31	-0.49	5.5e-05	0.0014	Not Significant
DFS55_04705	IMP dehydrogenase	0.012	0.14	0.81	0.93	-0.41	-1.0	0.037	0.19	Not Significant
DFS55_04710	GuaB3 family IMP dehydrogenase-related protein	-0.35	-0.035	0.95	0.99	0.17	0.31	0.24	0.55	Not Significant
DFS55_04715	GMC family oxidoreductase	0.026	0.13	0.28	0.58	0.024	-0.052	0.86	0.96	Not Significant
DFS55_04720	TauD/TfdA family dioxygenase	-0.038	0.041	0.42	0.7	0.035	-0.039	0.41	0.71	Not Significant
DFS55_04725	TetR/AcrR family transcriptional regulator	-0.022	0.12	0.42	0.7	-0.025	0.19	0.29	0.6	Not Significant
DFS55_04730	glycoside hydrolase family 65 protein	-0.0028	0.051	0.11	0.36	0.038	-0.011	0.59	0.83	Not Significant
DFS55_04735	beta-phosphoglucomutase family hydrolase	-0.041	0.16	0.43	0.71	-0.083	-0.13	0.19	0.49	Not Significant
DFS55_04740	PPE family protein	0.07	-0.069	0.78	0.91	-0.13	-0.24	0.16	0.45	Not Significant
DFS55_04745	glutamine-hydrolyzing GMP synthase	0.32	0.29	0.48	0.75	0.09	0.36	0.38	0.7	Not Significant
DFS55_04750	hypothetical protein	0.23	0.21	0.11	0.36	0.1	0.15	0.97	0.99	Not Significant
DFS55_04755	DNA polymerase Y family protein	0.19	0.071	0.87	0.95	-0.18	-0.18	0.19	0.49	Not Significant
DFS55_04760	lactate 2-monooxygenase	-0.012	0.23	0.0022	0.025	0.045	-0.27	0.99	1.0	Not Significant
DFS55_04765	beta-ketoacyl-ACP synthase	0.059	0.024	0.61	0.83	-0.074	-0.19	0.002	0.026	Not Significant
DFS55_04770	nucleoside hydrolase	-0.031	0.07	0.95	0.98	0.1	0.31	0.025	0.15	Not Significant
DFS55_04775	hypothetical protein	-0.23	-0.16	0.47	0.74	-0.17	-0.54	0.18	0.48	Not Significant
DFS55_04780	short chain dehydrogenase	0.13	0.21	0.0054	0.049	0.022	-0.047	0.9	0.97	Not Significant
DFS55_04785	histidine phosphatase family protein	-0.015	0.1	0.11	0.35	-0.031	-0.062	0.62	0.85	Not Significant
DFS55_04790	dehydrogenase	-0.11	0.13	0.56	0.8	-0.011	-0.1	0.33	0.65	Not Significant
DFS55_04795	trehalose-phosphatase									Not Significant
DFS55_04800	diacylglycerol O-acyltransferase									Not Significant
DFS55_04805	DNA polymerase III subunit alpha	-0.013	0.092	0.081	0.3	-0.044	-0.076	0.82	0.94	Not Significant
DFS55_04810	nitroreductase	-0.064	0.041	0.54	0.79	0.011	0.055	0.22	0.53	Not Significant
DFS55_04815	tRNA (cytidine(34)-2'-O)-methyltransferase	0.002	0.00063	0.32	0.62	0.14	0.33	0.5	0.77	Not Significant
DFS55_04820	class I SAM-dependent methyltransferase	0.21	0.2	0.094	0.33	0.23	0.23	0.0045	0.046	Not Significant
DFS55_04825	HAMP domain-containing protein	-0.021	0.011	0.7	0.88	-0.066	-0.16	0.11	0.37	Not Significant
DFS55_04830	dynein regulation protein LC7	0.28	0.12	0.58	0.82	-0.12	-0.45	0.14	0.42	Not Significant
DFS55_04835	DUF742 domain-containing protein	-0.013	-0.1	0.54	0.79	-0.027	-0.33	0.057	0.25	Not Significant
DFS55_04840	ATP-binding protein	-0.011	-0.1	0.28	0.58	-0.075	-0.33	0.41	0.71	Not Significant
DFS55_04845	pentapeptide repeat-containing protein	0.048	0.75	0.62	0.83	0.57	-1.0	0.23	0.54	Not Significant
DFS55_04850	ABC transporter ATP-binding protein	0.046	-0.023	0.82	0.93	0.044	-0.14	0.27	0.58	Not Significant
DFS55_04855	ABC transporter ATP-binding protein	0.1	0.38	1.7e-06	5.2e-05	0.012	0.25	0.0044	0.045	Not Significant
DFS55_04860	NADH:flavin oxidoreductase	-0.043	0.02	0.47	0.74	-0.052	0.026	0.92	0.97	Not Significant
DFS55_04865	flap endonuclease	-0.032	-0.046	0.81	0.93	-0.016	0.053	0.75	0.91	Not Significant
DFS55_04870	bifunctional methylenetetrahydrofolate dehydrogenase/methenyltetrahydrofolate cyclohydrolase									Not Significant
DFS55_04875	DUF3017 domain-containing protein									Not Significant
DFS55_04880	DUF732 domain-containing protein	-0.015	-0.12	0.023	0.14	-0.13	-0.2	0.0081	0.07	Not Significant
DFS55_04885	hypothetical protein	0.054	0.016	0.46	0.73	-0.042	-0.33	0.0043	0.045	Not Significant
DFS55_04890	class I SAM-dependent methyltransferase	-0.037	0.021	0.81	0.93	-0.16	0.17	0.051	0.23	Not Significant
DFS55_04895	homoserine O-acetyltransferase									Not Significant
DFS55_04900	bifunctional o-acetylhomoserine/o-acetylserine sulfhydrylase									Not Significant
CP029332_1012438-1012560_-		-0.27	0.37	0.077	0.29	-0.16	0.47	0.18	0.48	Not Significant
DFS55_04905	NADP-dependent isocitrate dehydrogenase									Not Significant
DFS55_04910	NADP-dependent isocitrate dehydrogenase	-0.011	0.071	0.11	0.37	-0.0078	-0.067	0.07	0.28	Not Significant
DFS55_04915	alpha/beta hydrolase	0.066	0.42	0.0075	0.063	0.15	0.34	0.17	0.47	Not Significant
DFS55_04920	tryptophan--tRNA ligase	-0.38	-0.15	0.51	0.77	-0.27	-0.62	0.14	0.42	Not Significant
DFS55_04925	inner membrane protein YhjD	0.089	-0.065	0.54	0.79	-0.049	-0.075	0.39	0.7	Not Significant
DFS55_04930	QacE family quaternary ammonium compound efflux SMR transporter	0.26	0.053	0.76	0.91	-0.074	-0.79	0.026	0.15	Not Significant
DFS55_04935	N-acetylglucosamine-6-phosphate deacetylase	0.11	0.12	0.35	0.64	0.31	0.28	0.086	0.32	Not Significant
DFS55_04940	MFS transporter	-0.075	0.37	0.33	0.63	-0.37	0.07	0.66	0.87	Not Significant
DFS55_04945	D-alanyl-D-alanine carboxypeptidase	0.091	0.16	0.51	0.77	-0.22	-0.027	0.25	0.56	Not Significant
DFS55_04950	hypothetical protein	-0.16	-0.18	0.081	0.3	0.12	-0.3	0.69	0.88	Not Significant
DFS55_04955	aspartate aminotransferase family protein	-0.0098	0.11	0.97	0.99	0.073	-0.24	0.14	0.43	Not Significant
DFS55_04960	RNA polymerase sigma factor SigJ	0.03	-7.6e-05	0.54	0.79	-0.1	-0.14	0.05	0.23	Not Significant
DFS55_04965	carboxymuconolactone decarboxylase family protein	-0.01	-0.2	0.0095	0.073	0.0013	0.18	0.95	0.98	Not Significant
DFS55_04970	succinate dehydrogenase iron-sulfur subunit	0.083	0.23	0.064	0.26	0.13	-0.087	0.14	0.42	Not Significant
DFS55_04975	succinate dehydrogenase flavoprotein subunit	-0.045	0.047	0.21	0.51	0.0054	-0.064	0.99	1.0	Not Significant
DFS55_04980	succinate dehydrogenase	-0.16	-0.52	0.00015	0.0028	0.1	-0.61	0.0033	0.037	Hypersusceptible
DFS55_04985	succinate dehydrogenase, cytochrome b556 subunit	-0.26	-0.7	1.2e-05	0.0003	-0.2	-0.63	4.3e-05	0.0012	Hypersusceptible
DFS55_04990	cytidine deaminase	-0.17	-0.009	0.75	0.9	-0.047	-0.35	0.3	0.62	Not Significant
DFS55_04995	thymidine phosphorylase	0.098	0.12	0.26	0.56	0.13	-0.12	0.82	0.94	Not Significant
DFS55_05000	adenosine deaminase family protein	0.11	-0.066	0.25	0.56	0.053	-0.28	0.01	0.081	Not Significant
DFS55_05005	DUF2834 domain-containing protein	0.027	0.2	0.032	0.17	0.086	-0.0066	0.65	0.87	Not Significant
DFS55_05010	HNH endonuclease	0.015	0.024	0.78	0.92	-0.0052	-0.13	0.083	0.32	Not Significant
DFS55_05015	VWA domain-containing protein	-0.029	-0.009	0.34	0.64	-0.012	-0.42	0.0038	0.04	Not Significant
DFS55_05020	VWA domain-containing protein	-0.058	0.04	0.95	0.98	0.07	-0.01	0.94	0.98	Not Significant
DFS55_05025	primosomal protein	0.057	-0.027	0.21	0.51	0.11	-0.13	0.21	0.52	Not Significant
DFS55_05030	acid phosphatase	0.016	0.0054	0.4	0.69	0.12	0.14	0.54	0.8	Not Significant
DFS55_05035	uracil phosphoribosyltransferase	0.13	0.026	0.7	0.88	-0.13	0.045	1.0	1.0	Not Significant
DFS55_05040	phospho-sugar mutase	0.25	0.1	0.87	0.96	0.0058	-0.27	0.063	0.27	Not Significant
DFS55_05045	purine-nucleoside phosphorylase	0.17	0.035	0.18	0.46	-0.22	0.19	0.47	0.75	Not Significant
DFS55_05050	cutinase family protein	0.013	0.15	0.018	0.11	-0.008	-0.064	0.81	0.94	Not Significant
DFS55_05055	M20 family peptidase	0.063	0.13	0.13	0.38	0.015	0.14	0.072	0.29	Not Significant
DFS55_05060	amidohydrolase	-0.13	0.04	0.57	0.81	-0.12	0.049	0.27	0.58	Not Significant
DFS55_05065	gamma-glutamylcyclotransferase	0.17	0.41	9.2e-05	0.0018	-0.051	0.45	0.0022	0.027	Not Significant
DFS55_05070	NAD(P)H-quinone dehydrogenase	0.11	0.13	0.079	0.29	-0.087	-0.011	0.25	0.56	Not Significant
DFS55_05075	glycerol-3-phosphate dehydrogenase/oxidase	-0.091	0.027	0.0053	0.048	-0.019	-0.97	0.016	0.11	Not Significant
DFS55_05080	pseudouridine synthase	0.21	0.1	0.097	0.33	0.074	0.16	0.093	0.34	Not Significant
DFS55_05085	diguanylate cyclase/phosphodiesterase	-0.043	0.25	0.27	0.57	-0.057	-0.076	0.89	0.96	Not Significant
DFS55_05090	hypothetical protein	0.31	-0.084	0.3	0.6	-0.06	0.052	0.35	0.67	Not Significant
DFS55_05095	PPE family protein	0.17	-0.023	0.21	0.5	-0.14	-1.3	0.0055	0.052	Not Significant
DFS55_05100	PPE family protein	0.18	-0.19	0.00031	0.005	-0.046	-0.86	0.0062	0.057	Not Significant
DFS55_05105	hypothetical protein	-0.09	0.29	0.62	0.84	-0.36	-1.0	0.005	0.05	Not Significant
DFS55_05110	DUF732 domain-containing protein	-0.032	-0.09	0.02	0.12	-0.13	-0.23	0.12	0.38	Not Significant
DFS55_05115	esterase	-0.046	0.098	0.18	0.46	0.0039	-0.24	0.003	0.035	Not Significant
DFS55_05120	Fpg/Nei family DNA glycosylase	0.16	0.27	0.12	0.38	0.11	0.087	0.52	0.79	Not Significant
DFS55_05125	ATP-dependent helicase	0.011	0.11	0.18	0.46	0.04	0.041	0.65	0.86	Not Significant
DFS55_05130	TetR/AcrR family transcriptional regulator	0.13	0.097	0.0019	0.022	0.034	0.1	0.9	0.96	Not Significant
DFS55_05135	aldehyde dehydrogenase family protein	0.044	0.061	0.58	0.82	0.0038	0.072	0.5	0.77	Not Significant
DFS55_05140	DUF1338 domain-containing protein	-0.11	-0.14	0.036	0.18	-0.033	-0.13	0.66	0.87	Not Significant
DFS55_05145	Lrp/AsnC family transcriptional regulator	-0.028	0.066	0.98	0.99	0.1	-0.0004	0.32	0.63	Not Significant
DFS55_05150	L-lysine 6-transaminase	0.17	0.13	0.23	0.52	0.12	0.0043	0.32	0.63	Not Significant
DFS55_05155	hypothetical protein	-0.076	0.028	0.72	0.89	0.22	0.15	0.34	0.65	Not Significant
DFS55_05160	UsfY protein	-0.099	0.21	0.51	0.77	-0.026	0.0084	0.53	0.79	Not Significant
DFS55_05165	anti-sigma factor	-0.059	-0.19	0.14	0.41	0.0051	0.038	0.64	0.86	Not Significant
DFS55_05170	RNA polymerase sigma factor SigF	0.12	-0.28	0.0054	0.049	-0.15	-0.56	0.097	0.35	Not Significant
DFS55_05175	anti-sigma factor antagonist	-0.2	-0.3	0.0043	0.041	0.2	0.4	0.014	0.11	Not Significant
DFS55_05180	acetyl/propionyl/methylcrotonyl-CoA carboxylase subunit alpha	0.24	0.3	0.075	0.29	0.35	0.46	0.019	0.13	Not Significant
DFS55_05185	cysteine desulfuration protein SufE	-0.15	-0.26	0.0038	0.037	0.048	0.065	0.96	0.99	Not Significant
DFS55_05190	sulfurtransferase	-0.15	-0.67	1.6e-15	1.9e-13	-0.11	-0.61	8.4e-11	9.3e-09	Hypersusceptible
DFS55_05195	septum formation inhibitor Maf	-0.14	0.26	0.44	0.72	-0.021	-0.058	0.15	0.43	Not Significant
DFS55_05200	acyl-CoA carboxylase subunit epsilon	-0.21	-0.038	0.47	0.74	0.041	0.55	0.019	0.12	Not Significant
DFS55_05205	acyl-CoA carboxylase subunit beta									Not Significant
DFS55_05210	FAD-binding protein	0.042	0.06	0.069	0.27	-0.03	-0.01	0.93	0.98	Not Significant
DFS55_05215	biotin--[acetyl-CoA-carboxylase] ligase									Not Significant
DFS55_05220	PH domain-containing protein	-0.13	-0.27	0.035	0.18	0.085	-0.19	0.39	0.7	Not Significant
DFS55_05225	GtrA family protein									Not Significant
DFS55_05230	5-(carboxyamino)imidazole ribonucleotide synthase									Not Significant
DFS55_05235	5-(carboxyamino)imidazole ribonucleotide mutase	-0.47	-0.49	0.32	0.63	0.31	-0.33	1.0	1.0	Not Significant
DFS55_05240	acyl-CoA dehydrogenase	-0.055	-0.0093	0.14	0.41	0.11	-0.32	0.23	0.54	Not Significant
DFS55_05245	fused response regulator/phosphatase	-0.052	0.16	0.003	0.031	-0.018	-0.0016	0.95	0.99	Not Significant
DFS55_05250	HAMP domain-containing protein	0.039	0.17	0.34	0.64	-0.023	-0.045	0.35	0.66	Not Significant
DFS55_05255	response regulator	-0.019	0.077	0.71	0.88	0.13	0.011	0.92	0.97	Not Significant
DFS55_05260	phosphate ABC transporter substrate-binding protein PstS	-0.033	0.11	0.0085	0.068	0.1	0.12	0.0034	0.037	Not Significant
DFS55_05265	serine/threonine protein kinase	0.071	0.13	0.05	0.23	0.015	0.11	0.95	0.98	Not Significant
DFS55_05270	CoA transferase	-0.031	-0.042	0.65	0.85	-0.0038	0.19	0.52	0.78	Not Significant
DFS55_05275	class I SAM-dependent methyltransferase	0.082	0.099	0.2	0.49	0.0072	-0.038	0.9	0.96	Not Significant
DFS55_05280	copper-translocating P-type ATPase	0.13	0.049	0.93	0.98	-0.061	0.35	0.21	0.52	Not Significant
DFS55_05285	DUF1490 domain-containing protein	0.082	0.058	0.59	0.82	0.012	-0.23	0.67	0.87	Not Significant
DFS55_05290	TIGR03089 family protein	-0.13	-0.033	0.82	0.93	0.064	0.071	0.55	0.81	Not Significant
DFS55_05295	LytR family transcriptional regulator	0.23	0.38	8.1e-06	0.00022	-0.03	-0.27	0.025	0.15	Not Significant
DFS55_05300	dTDP-4-dehydrorhamnose reductase	0.13	-0.23	0.61	0.83	0.12	0.22	0.74	0.9	Not Significant
DFS55_05305	glycosyltransferase family 2 protein	-0.052	0.23	0.12	0.37	-0.22	0.0036	0.82	0.94	Not Significant
DFS55_05310	GDP-mannose pyrophosphorylase	-0.28	-0.066	0.33	0.63	0.17	0.12	0.87	0.96	Not Significant
DFS55_05315	NUDIX domain-containing protein	0.17	0.34	0.0024	0.026	0.011	0.26	0.39	0.7	Not Significant
DFS55_05320	class I SAM-dependent methyltransferase	-0.0033	0.24	0.014	0.099	-0.086	0.0011	0.96	0.99	Not Significant
DFS55_05325	coenzyme F420-0:L-glutamate ligase	0.36	0.058	0.27	0.58	-0.038	-1.1	0.0012	0.017	Not Significant
DFS55_05330	2-phospho-L-lactate transferase	-0.12	-0.72	4.7e-05	0.00098	-0.18	-1.2	1.8e-07	9.5e-06	Hypersusceptible
DFS55_05335	hypothetical protein	-0.1	0.28	0.57	0.81	-0.39	-0.27	0.95	0.98	Not Significant
DFS55_05340	WhiB family transcriptional regulator									Not Significant
DFS55_05345	exonuclease	-0.13	-0.28	0.00034	0.0053	-0.25	-0.85	3.3e-07	1.6e-05	Not Significant
DFS55_05350	DUF3499 domain-containing protein	0.13	-0.08	0.38	0.67	-0.35	0.77	0.83	0.94	Not Significant
DFS55_05355	phosphomannomutase/phosphoglucomutase									Not Significant
DFS55_05360	TobH protein	0.19	-0.14	0.27	0.57	-0.0059	0.069	0.63	0.85	Not Significant
DFS55_05365	mannose-6-phosphate isomerase, class I									Not Significant
DFS55_05370	oxidoreductase	-0.012	-0.05	0.74	0.9	0.13	-0.093	0.87	0.96	Not Significant
DFS55_05375	amino acid permease	-0.11	-0.64	1.7e-16	2.2e-14	-0.41	-0.1	0.025	0.15	Not Significant
DFS55_05380	alkane 1-monooxygenase	-0.026	-0.12	4.1e-05	0.00086	-0.035	-0.092	0.16	0.45	Not Significant
DFS55_05385	rubredoxin	0.0036	-0.23	0.025	0.14	-0.14	-0.047	0.24	0.55	Not Significant
DFS55_05390	rubredoxin	0.09	0.22	0.17	0.44	0.14	-0.11	0.85	0.96	Not Significant
DFS55_05395	TetR/AcrR family transcriptional regulator	-0.02	-0.047	0.66	0.86	-0.12	0.17	0.056	0.25	Not Significant
DFS55_05400	adenosylhomocysteinase									Not Significant
DFS55_05405	dTMP kinase									Not Significant
DFS55_05410	DNA-binding response regulator									Not Significant
DFS55_05415	sensor histidine kinase									Not Significant
DFS55_05420	MtrAB system accessory protein LpqB	0.42	0.68	0.83	0.93	-0.49	-0.58	0.22	0.53	Not Significant
DFS55_05425	ComF family protein	0.058	0.054	0.64	0.85	-0.091	-0.34	0.59	0.83	Not Significant
DFS55_05430	ribosome-associated translation inhibitor RaiA	-0.012	-0.064	0.81	0.93	0.062	0.16	0.003	0.034	Not Significant
DFS55_05435	preprotein translocase subunit SecA									Not Significant
DFS55_05440	hypothetical protein	-0.024	0.00018	0.94	0.98	-0.048	-0.53	0.02	0.13	Not Significant
DFS55_05445	HD domain-containing protein	0.16	0.14	0.093	0.33	0.071	0.0033	0.84	0.95	Not Significant
DFS55_05450	hypothetical protein	-0.0012	0.024	0.81	0.93	0.091	0.072	0.28	0.59	Not Significant
DFS55_05455	potassium transporter TrkA	0.16	0.37	0.21	0.51	0.21	0.09	0.41	0.71	Not Significant
DFS55_05460	cation:proton antiporter	-0.055	-0.00083	0.77	0.91	0.09	-0.34	0.029	0.17	Not Significant
DFS55_05465	hypothetical protein	0.18	0.15	0.95	0.98	0.15	-0.4	0.2	0.51	Not Significant
DFS55_05470	wax ester/triacylglycerol synthase family O-acyltransferase	0.043	0.098	0.00059	0.0085	0.004	0.0061	0.29	0.61	Not Significant
DFS55_05475	polyphosphate kinase 2	0.048	0.046	0.14	0.4	0.00039	0.12	0.079	0.31	Not Significant
DFS55_05480	hypothetical protein	-0.033	-0.12	0.097	0.33	0.11	-0.2	0.65	0.87	Not Significant
DFS55_05485	ferredoxin reductase	0.017	-0.017	0.063	0.26	0.0065	-0.12	0.45	0.74	Not Significant
DFS55_05490	fatty acid desaturase	0.2	0.073	0.59	0.82	0.013	-0.13	0.28	0.6	Not Significant
DFS55_05495	hypothetical protein	0.15	0.078	0.62	0.84	-0.036	-0.031	0.38	0.69	Not Significant
DFS55_05500	TetR/AcrR family transcriptional regulator	0.15	0.25	0.029	0.16	0.13	0.17	0.12	0.39	Not Significant
DFS55_05505	TetR/AcrR family transcriptional regulator	0.072	0.3	0.11	0.36	0.038	0.26	0.9	0.97	Not Significant
DFS55_05510	hypothetical protein	-0.068	0.05	0.5	0.76	0.085	0.033	0.55	0.81	Not Significant
DFS55_05515	metal-dependent hydrolase	0.15	0.046	0.064	0.26	0.0046	-0.26	0.37	0.68	Not Significant
DFS55_05520	DUF302 domain-containing protein	0.15	-0.046	0.46	0.74	-0.013	-0.43	0.67	0.87	Not Significant
DFS55_05525	acetyl-CoA C-acyltransferase	0.24	-0.013	0.88	0.96	0.13	-0.033	0.58	0.82	Not Significant
DFS55_05530	transcriptional regulator	0.13	-0.11	0.39	0.68	-0.047	-0.37	0.016	0.11	Not Significant
DFS55_05535	ribosome small subunit-dependent GTPase A	-0.49	-1.3	0.00043	0.0064	0.14	-1.2	0.058	0.25	Not Significant
DFS55_05540	3-phosphoshikimate 1-carboxyvinyltransferase	0.092	-0.19	0.56	0.81	0.17	-0.087	0.81	0.94	Not Significant
DFS55_05545	SOS response-associated peptidase	-0.02	0.0067	0.68	0.87	0.04	-0.11	0.37	0.68	Not Significant
DFS55_05550	HNH endonuclease	0.09	0.087	0.048	0.22	0.09	-0.038	0.07	0.29	Not Significant
DFS55_05555	hypothetical protein	-0.069	-0.11	0.68	0.87	-0.11	-0.21	0.0068	0.061	Not Significant
DFS55_05560	TetR family transcriptional regulator	0.02	0.23	0.18	0.46	-0.02	-0.45	0.4	0.7	Not Significant
DFS55_05565	KR domain-containing protein	0.052	0.15	0.0071	0.06	0.13	0.39	0.2	0.5	Not Significant
DFS55_05570	MBL fold metallo-hydrolase	-0.17	-0.045	0.82	0.93	-0.097	-0.35	0.22	0.53	Not Significant
DFS55_05575	SDR family NAD(P)-dependent oxidoreductase	0.11	0.096	0.55	0.79	-0.28	-0.63	0.0099	0.079	Not Significant
DFS55_05580	sulfotransferase	-0.0083	0.085	0.4	0.69	0.033	0.086	0.094	0.34	Not Significant
DFS55_05585	theronine dehydrogenase	-0.015	-0.091	0.49	0.76	-0.019	-0.3	0.049	0.23	Not Significant
DFS55_05590	short chain dehydrogenase	0.25	0.39	0.089	0.32	0.046	0.058	0.74	0.9	Not Significant
DFS55_05595	RNA polymerase subunit sigma	-0.054	-0.27	1.9e-06	5.8e-05	-0.12	-0.26	0.00016	0.0034	Not Significant
DFS55_05600	mycothiol system anti-sigma-R factor	-0.1	-0.36	0.026	0.15	-0.049	-0.37	0.029	0.17	Not Significant
DFS55_05610	acetyl-CoA carboxylase biotin carboxyl carrier protein subunit	-0.14	-0.18	0.06	0.26	-0.072	-0.63	0.032	0.18	Not Significant
DFS55_05615	ATPase	0.23	-0.55	0.053	0.24	-0.21	-0.72	0.086	0.32	Not Significant
DFS55_05620	WhiB family transcriptional regulator	0.74	1.2	0.021	0.13	0.26	0.61	0.017	0.11	Not Significant
DFS55_05625	diacylglycerol kinase	0.11	0.31	0.0085	0.068	0.13	0.38	0.012	0.089	Not Significant
DFS55_05630	hypothetical protein	-0.091	0.23	0.31	0.61	-0.13	-0.021	0.93	0.98	Not Significant
DFS55_05635	GNAT family N-acetyltransferase	-0.072	0.1	0.91	0.97	-0.084	0.48	0.21	0.52	Not Significant
DFS55_05640	isochorismate synthase	0.44	1.5	3.3e-07	1.2e-05	-0.067	1.4	0.00042	0.0074	Hypertolerant
DFS55_05645	acid phosphatase	0.27	1.2	0.00098	0.013	0.27	1.5	0.00026	0.0051	Hypertolerant
DFS55_05650	ParA family protein	-0.00079	0.075	0.61	0.83	0.16	-0.0066	0.8	0.93	Not Significant
DFS55_05655	hypothetical protein	-0.4	-0.84	3e-17	4.8e-15	-0.24	-0.74	9.2e-08	5.7e-06	Hypersusceptible
DFS55_05660	ATP-dependent helicase	-0.69	-0.98	2.2e-08	9.3e-07	-1.2	-1.5	4e-16	9.1e-14	Hypersusceptible
DFS55_05665	hydroxylase	-0.0012	0.0089	0.76	0.91	-0.14	0.25	0.064	0.27	Not Significant
DFS55_05670	hypothetical protein	0.071	-0.0026	0.99	1.0	-0.021	-1.1e-05	0.53	0.79	Not Significant
DFS55_05675	DUF3107 domain-containing protein	-0.08	-0.16	0.084	0.31	-0.0016	-0.14	0.79	0.93	Not Significant
DFS55_05680	TetR/AcrR family transcriptional regulator	-0.0014	-0.096	0.57	0.81	-0.0095	0.075	0.88	0.96	Not Significant
DFS55_05685	DUF3152 domain-containing protein	-0.4	-1.5	1.2e-16	1.7e-14	-0.17	-0.64	1.2e-05	0.00039	Hypersusceptible
DFS55_05690	adenylyltransferase/sulfurtransferase MoeZ	-0.054	-0.33	0.031	0.16	-0.12	-0.54	0.0087	0.073	Not Significant
DFS55_05695	TIGR02569 family protein	-0.37	-0.98	3.4e-07	1.2e-05	-0.68	-0.98	0.00048	0.0082	Hypersusceptible
DFS55_05700	DNA methyltransferase	0.49	0.93	0.00085	0.012	0.076	-0.34	0.94	0.98	Not Significant
DFS55_05705	alpha/beta hydrolase	0.13	0.022	0.69	0.88	0.00025	0.01	0.44	0.73	Not Significant
DFS55_05710	hypothetical protein	0.033	-0.1	0.47	0.74	0.081	-0.44	0.79	0.93	Not Significant
DFS55_05715	ATP-dependent helicase	0.25	-0.097	0.66	0.86	0.12	-0.75	0.034	0.18	Not Significant
DFS55_05720	ATP-dependent helicase	-0.0022	-0.3	0.00052	0.0076	-0.11	-0.54	0.0013	0.018	Not Significant
DFS55_05725	potassium transporter Kef	0.27	0.43	1.6e-05	0.00039	0.19	0.62	0.0004	0.0072	Not Significant
DFS55_05730	NAD(+) diphosphatase	0.24	0.068	0.61	0.83	-0.083	-0.51	0.23	0.53	Not Significant
DFS55_05735	glutaredoxin-like protein	0.0013	-0.19	0.2	0.49	-0.04	-0.21	0.077	0.31	Not Significant
DFS55_05740	ATP-dependent DNA helicase UvrD2	0.22	0.27	0.46	0.73	0.25	0.052	0.97	0.99	Not Significant
DFS55_05745	hypothetical protein	0.18	0.31	0.015	0.1	0.21	0.44	0.0088	0.073	Not Significant
DFS55_05750	WhiB family transcriptional regulator	0.0029	0.12	0.17	0.45	0.055	0.08	0.9	0.97	Not Significant
DFS55_05755	AarF/ABC1/UbiB kinase family protein	-0.045	-0.067	0.12	0.37	0.099	-0.21	0.0095	0.078	Not Significant
DFS55_05760	cyclodehydratase	-0.068	0.049	0.91	0.97	0.008	0.036	0.65	0.86	Not Significant
DFS55_05765	zinc-dependent metalloprotease	0.018	-0.37	0.00038	0.0059	-0.34	-0.43	0.063	0.27	Not Significant
DFS55_05770	PDZ domain-containing protein	0.1	-0.12	0.21	0.51	-0.19	-0.4	0.0097	0.078	Not Significant
DFS55_05775	membrane protein	0.097	0.48	2.9e-07	1e-05	0.031	0.32	3.1e-06	0.00012	Not Significant
DFS55_05780	tRNA-Met									Not Significant
DFS55_05785	hypothetical protein	-0.17	0.07	0.21	0.5	-0.033	0.12	0.44	0.73	Not Significant
DFS55_05790	hypothetical protein	0.72	0.6	0.012	0.086	0.27	0.069	1.0	1.0	Not Significant
DFS55_05795	IS21 family transposase	0.0099	0.1	0.43	0.71	0.053	-0.13	0.75	0.91	Not Significant
DFS55_05800	hypothetical protein	-0.091	-0.15	0.03	0.16	-0.13	-0.66	4.8e-05	0.0013	Not Significant
DFS55_05805	N-acetyltransferase	-0.07	-0.17	0.0033	0.034	-0.081	-0.073	0.63	0.85	Not Significant
DFS55_05810	hypothetical protein	0.016	0.054	0.63	0.84	-0.079	-0.33	0.017	0.12	Not Significant
DFS55_05815	XRE family transcriptional regulator	-0.06	-0.3	0.03	0.16	-0.12	-0.22	0.25	0.56	Not Significant
DFS55_05820	hypothetical protein	-0.05	-0.012	0.48	0.75	-0.011	-0.1	0.72	0.9	Not Significant
DFS55_05825	site-specific integrase	0.033	0.15	0.021	0.13	-0.046	-0.18	0.0037	0.039	Not Significant
DFS55_05830	helix-turn-helix domain-containing protein	-0.24	-0.11	0.9	0.97	-0.17	0.44	0.74	0.9	Not Significant
DFS55_05835	helix-turn-helix domain-containing protein	-0.049	-0.12	0.017	0.11	-0.075	-0.14	0.43	0.73	Not Significant
DFS55_05840	IS3 family transposase	0.046	0.11	0.65	0.85	-0.089	0.1	0.38	0.69	Not Significant
DFS55_05845	DEAD/DEAH box helicase	0.12	0.053	0.065	0.27	-0.041	0.0064	0.46	0.75	Not Significant
DFS55_05850	hypothetical protein	0.0081	0.11	0.013	0.094	-0.0072	-0.068	0.016	0.11	Not Significant
DFS55_05855	IS256 family transposase IS1245	0.0094	0.033	0.94	0.98	0.08	0.05	0.13	0.4	Not Significant
DFS55_05860	recombinase XerC	0.12	0.16	0.043	0.2	0.12	-0.022	0.98	1.0	Not Significant
DFS55_05865	hypothetical protein	0.042	0.16	0.54	0.79	-0.0066	-0.1	0.036	0.19	Not Significant
DFS55_05870	hypothetical protein	0.1	0.067	0.34	0.64	-0.026	-0.15	0.6	0.83	Not Significant
DFS55_05875	type III restriction endonuclease subunit M	0.015	-0.0068	0.59	0.82	0.14	-0.23	0.3	0.61	Not Significant
DFS55_05880	restriction endonuclease	0.15	0.28	0.00012	0.0022	0.12	0.12	0.0052	0.051	Not Significant
DFS55_05885	hypothetical protein	0.032	0.092	0.11	0.36	-0.017	-0.13	0.083	0.32	Not Significant
DFS55_05890	hypothetical protein	0.1	0.36	0.035	0.18	-0.081	-0.084	0.56	0.81	Not Significant
DFS55_05895	IS1380 family transposase	0.0089	0.15	0.045	0.21	-0.051	0.071	0.87	0.96	Not Significant
DFS55_05900	IS256 family transposase	0.044	0.13	0.3	0.61	-0.018	0.12	0.51	0.78	Not Significant
DFS55_05905	recombinase	-0.092	-0.13	0.015	0.1	-0.099	-0.11	0.0068	0.061	Not Significant
DFS55_05915	hypothetical protein	-0.036	0.034	0.32	0.62	-0.033	0.0035	0.84	0.95	Not Significant
DFS55_05920	IS256 family transposase	0.026	0.092	0.96	0.99	-0.044	0.028	0.37	0.68	Not Significant
DFS55_05925	IS1380 family transposase	0.15	0.023	0.06	0.26	-0.11	0.0093	0.72	0.89	Not Significant
DFS55_05930	hypothetical protein	0.11	0.1	0.31	0.62	-0.069	-0.19	0.084	0.32	Not Significant
DFS55_05935	DEAD/DEAH box helicase	0.049	-0.018	0.55	0.8	0.088	-0.092	0.25	0.56	Not Significant
DFS55_05940	IS256 family transposase IS666	0.011	0.14	0.16	0.43	0.031	-0.0035	0.49	0.76	Not Significant
DFS55_05945	hypothetical protein	-0.089	-0.1	0.00034	0.0054	-0.1	-0.26	0.0066	0.06	Not Significant
DFS55_05950	hypothetical protein	-0.018	-0.0099	0.51	0.77	0.06	0.23	0.15	0.43	Not Significant
DFS55_05955	hypothetical protein	0.056	0.066	0.83	0.93	0.019	-0.17	0.00097	0.014	Not Significant
DFS55_05960	DUF4357 domain-containing protein	0.039	-0.028	0.3	0.61	-0.0054	0.034	0.53	0.79	Not Significant
DFS55_05965	hypothetical protein	-0.026	0.069	0.56	0.8	-0.0034	-0.0024	0.65	0.86	Not Significant
DFS55_05970	PIN domain-containing protein	-0.065	-0.011	0.8	0.92	-0.0072	-0.097	0.0021	0.026	Not Significant
DFS55_05975	SAM-dependent DNA methyltransferase	0.026	0.093	0.91	0.97	-0.0072	-0.031	0.27	0.58	Not Significant
DFS55_05980	hypothetical protein	0.032	0.013	0.58	0.81	-0.1	-0.085	0.035	0.19	Not Significant
DFS55_05985	hypothetical protein	-0.012	0.096	0.41	0.69	0.025	0.0065	0.89	0.96	Not Significant
DFS55_05990	hypothetical protein	0.12	0.15	0.00018	0.0031	0.089	0.097	0.05	0.23	Not Significant
DFS55_05995	DUF3298 domain-containing protein	0.081	0.067	0.36	0.65	-0.0092	-0.07	0.71	0.89	Not Significant
DFS55_06000	glutathione peroxidase	-0.0024	0.081	0.85	0.94	0.029	0.2	0.19	0.49	Not Significant
DFS55_06005	hypothetical protein	0.0062	0.033	0.75	0.91	-0.023	-0.098	0.82	0.94	Not Significant
DFS55_06010	GGDEF domain-containing protein	0.12	0.016	0.84	0.94	-0.0088	0.33	0.49	0.77	Not Significant
DFS55_06015	MCE family protein	0.037	0.097	0.33	0.63	-0.081	-0.059	0.026	0.15	Not Significant
DFS55_06020	MCE family protein	0.052	0.29	4.3e-08	1.7e-06	0.027	0.13	0.078	0.31	Not Significant
DFS55_06025	hypothetical protein	-0.047	-0.11	0.14	0.41	-0.069	-0.23	0.064	0.27	Not Significant
DFS55_06030	KR domain-containing protein	0.011	0.061	0.79	0.92	0.0095	-0.06	0.24	0.55	Not Significant
DFS55_06035	retinol dehydrogenase	0.035	-0.01	0.17	0.44	0.02	0.2	0.15	0.44	Not Significant
DFS55_06040	fatty acyl-AMP ligase	0.022	0.083	0.012	0.087	-0.041	0.031	0.48	0.76	Not Significant
DFS55_06045	metal-dependent hydrolase	-0.021	-0.026	0.35	0.64	-0.035	0.016	0.39	0.7	Not Significant
DFS55_06050	alpha/beta hydrolase	0.0056	0.22	0.024	0.14	-0.05	-0.062	0.56	0.81	Not Significant
DFS55_06055	oxidoreductase	-0.03	-0.0018	0.71	0.88	0.012	0.02	0.3	0.62	Not Significant
DFS55_06060	sodium:proton antiporter									Not Significant
DFS55_06065	hypothetical protein	0.028	0.22	0.043	0.2	0.04	-0.093	0.89	0.96	Not Significant
DFS55_06070	hypothetical protein	0.044	0.046	0.26	0.56	0.14	0.038	0.045	0.22	Not Significant
DFS55_06075	hypothetical protein	-0.18	0.27	0.26	0.56	-0.12	0.021	0.98	1.0	Not Significant
DFS55_06080	acyltransferase	0.013	0.25	0.2	0.49	0.16	-0.43	0.54	0.8	Not Significant
DFS55_06085	DNA-binding response regulator	0.17	-0.28	0.26	0.56	0.13	-0.17	0.89	0.96	Not Significant
DFS55_06090	ATP-binding protein	-0.07	-0.071	0.23	0.53	-0.058	0.35	0.94	0.98	Not Significant
DFS55_06095	NAD(P)H nitroreductase	0.059	0.014	0.95	0.98	-0.019	-0.27	0.62	0.85	Not Significant
DFS55_06100	pyridoxamine 5'-phosphate oxidase family protein	0.032	0.054	0.18	0.47	-0.039	-0.027	0.86	0.96	Not Significant
DFS55_06105	DNA-binding response regulator	0.064	0.032	0.62	0.84	0.039	0.05	0.91	0.97	Not Significant
DFS55_06110	histidine kinase	0.19	0.35	0.98	0.99	-0.033	-0.33	0.023	0.14	Not Significant
DFS55_06115	ANTAR domain-containing protein	0.019	0.12	0.19	0.48	-0.12	-0.12	0.2	0.51	Not Significant
DFS55_06120	hypothetical protein	-0.11	0.009	0.72	0.89	0.21	0.03	0.87	0.96	Not Significant
DFS55_06125	MerR family DNA-binding transcriptional regulator	0.15	0.38	0.0085	0.068	-0.075	0.6	5.9e-05	0.0015	Not Significant
DFS55_06130	DUF1360 domain-containing protein	0.16	0.35	0.074	0.28	-0.023	0.61	0.011	0.084	Not Significant
DFS55_06135	hypothetical protein	-0.015	0.091	0.38	0.68	-0.03	0.028	0.2	0.5	Not Significant
DFS55_06140	ANTAR domain-containing protein	-0.096	0.09	0.14	0.41	0.12	-0.042	0.72	0.89	Not Significant
DFS55_06145	glutathione-dependent formaldehyde dehydrogenase	0.03	0.19	0.14	0.41	-0.024	0.042	1.0	1.0	Not Significant
DFS55_06150	glycogen debranching enzyme GlgX	0.011	0.049	0.019	0.12	0.052	0.066	0.037	0.19	Not Significant
DFS55_06155	SDR family NAD(P)-dependent oxidoreductase	-0.076	0.054	0.31	0.61	0.0087	0.14	0.037	0.19	Not Significant
DFS55_06160	aldo/keto reductase	0.059	0.076	0.021	0.13	-0.028	0.13	0.38	0.7	Not Significant
DFS55_06165	DUF4190 domain-containing protein	0.032	0.097	0.36	0.66	0.069	0.038	0.45	0.74	Not Significant
DFS55_06170	IS3 family transposase	0.073	0.091	0.16	0.44	0.018	-0.062	0.9	0.96	Not Significant
DFS55_06175	hypothetical protein	0.061	0.063	0.45	0.72	0.044	-0.15	0.87	0.96	Not Significant
DFS55_06185	uracil-DNA glycosylase	0.34	0.82	0.025	0.14	0.24	0.25	0.39	0.7	Not Significant
DFS55_06190	thiamine pyrophosphate-requiring protein	0.081	0.22	0.13	0.38	-0.0085	0.11	0.74	0.91	Not Significant
DFS55_06195	UDP-glucose/GDP-mannose dehydrogenase family protein	0.061	0.44	0.75	0.91	0.078	-0.18	0.66	0.87	Not Significant
DFS55_06200	glycosyltransferase family 9 protein									Not Significant
DFS55_06205	SDR family NAD(P)-dependent oxidoreductase	0.077	0.14	0.67	0.87	0.13	-0.28	0.81	0.94	Not Significant
DFS55_06210	bifunctional heptose 7-phosphate kinase/heptose 1-phosphate adenyltransferase	0.3	0.28	0.26	0.56	-0.056	0.056	0.43	0.73	Not Significant
DFS55_06215	SIS domain-containing protein									Not Significant
DFS55_06220	glycosyltransferase family 9 protein	-0.054	0.14	0.52	0.77	0.027	0.1	0.28	0.59	Not Significant
DFS55_06225	HAD-IIIA family hydrolase	0.2	-0.049	0.39	0.68	-0.36	-0.13	0.64	0.86	Not Significant
DFS55_06230	carbamoyltransferase	0.34	0.2	0.31	0.62	0.037	-0.45	0.061	0.26	Not Significant
DFS55_06235	epimerase	-0.21	0.14	0.92	0.98	0.16	-0.5	0.28	0.59	Not Significant
DFS55_06240	glycosyltransferase family 2 protein	0.28	0.29	0.36	0.66	-0.25	-0.49	0.5	0.77	Not Significant
DFS55_06245	glycosyltransferase family 1 protein	0.13	-0.054	0.45	0.73	-0.0086	0.088	0.59	0.83	Not Significant
DFS55_06250	glycosyltransferase family 1 protein	-0.25	-0.14	0.021	0.13	0.082	-0.072	0.11	0.37	Not Significant
DFS55_06255	DNA topoisomerase IB	0.17	0.16	0.7	0.88	0.086	-0.16	0.34	0.65	Not Significant
DFS55_06260	hemophore-related protein	-0.0043	0.14	0.69	0.88	0.088	-0.15	0.59	0.83	Not Significant
DFS55_06265	NmrA family protein	0.095	0.12	0.9	0.97	-0.12	0.067	0.43	0.73	Not Significant
DFS55_06270	CsbD family protein	-0.0063	-0.023	0.99	1.0	-0.24	-0.24	0.42	0.72	Not Significant
DFS55_06275	DUF3349 domain-containing protein	0.12	0.13	0.74	0.9	0.051	-0.079	0.71	0.89	Not Significant
DFS55_06280	endonuclease	0.16	0.2	0.21	0.5	-0.26	0.13	0.29	0.61	Not Significant
DFS55_06285	LmbE family protein									Not Significant
DFS55_06290	acyl-CoA dehydrogenase	0.031	0.3	0.089	0.32	0.32	0.22	0.045	0.22	Not Significant
DFS55_06295	hypothetical protein	0.12	0.12	0.53	0.78	-0.23	-0.44	0.29	0.61	Not Significant
DFS55_06300	Rho termination factor	0.13	0.1	0.28	0.59	-0.047	-0.057	0.86	0.96	Not Significant
DFS55_06305	catalase	-0.042	0.012	0.31	0.62	-0.027	0.034	0.88	0.96	Not Significant
DFS55_06310	chemotaxis protein CheB	0.032	0.033	0.59	0.82	-0.044	-0.11	0.074	0.3	Not Significant
DFS55_06315	sulfate transporter	0.34	0.24	0.18	0.46	0.11	-0.23	0.41	0.71	Not Significant
DFS55_06320	PAS domain S-box protein	0.0036	0.0074	0.95	0.98	0.038	0.005	0.57	0.82	Not Significant
DFS55_06325	chemotaxis protein CheB	0.17	0.092	0.66	0.86	0.017	-0.12	0.66	0.87	Not Significant
DFS55_06330	glycosyl transferase family 1	0.2	0.31	0.041	0.2	0.095	-0.043	0.54	0.8	Not Significant
DFS55_06335	AraC family transcriptional regulator	0.056	-0.0098	0.29	0.59	0.0099	0.1	0.38	0.69	Not Significant
DFS55_06340	alpha/beta hydrolase	-0.12	0.23	0.88	0.96	0.09	-0.019	0.64	0.86	Not Significant
DFS55_06345	flavin monoamine oxidase family protein	-0.033	-0.019	0.72	0.89	0.21	0.34	0.26	0.57	Not Significant
DFS55_06350	MFS transporter	0.21	0.17	0.47	0.74	0.065	-0.13	0.79	0.93	Not Significant
DFS55_06355	FMN-dependent monooxygenase	-0.039	0.013	0.74	0.9	0.056	0.048	0.86	0.96	Not Significant
DFS55_06360	hypothetical protein	0.041	0.26	0.43	0.71	0.0051	-0.25	0.22	0.53	Not Significant
DFS55_06365	phosphotransferase family protein	0.042	0.093	0.82	0.93	-0.034	-0.16	0.13	0.4	Not Significant
DFS55_06370	TetR family transcriptional regulator	-0.15	-0.078	0.92	0.98	-0.016	0.018	0.85	0.96	Not Significant
DFS55_06375	KR domain-containing protein	0.5	0.35	0.33	0.63	-0.024	-0.6	0.024	0.14	Not Significant
DFS55_06380	hypothetical protein	0.2	0.14	0.48	0.75	0.42	-0.27	0.63	0.85	Not Significant
DFS55_06385	HNH endonuclease	0.1	0.069	0.63	0.84	0.012	-0.31	0.2	0.5	Not Significant
DFS55_06390	DUF4129 domain-containing protein	0.86	0.87	0.058	0.25	-0.14	-0.46	0.73	0.9	Not Significant
DFS55_06395	hypothetical protein	0.19	0.27	0.39	0.68	0.18	0.23	0.65	0.87	Not Significant
DFS55_06400	ATPase	-0.063	0.006	0.38	0.68	-0.057	-0.27	0.67	0.87	Not Significant
DFS55_06405	DUF58 domain-containing protein	0.21	0.37	0.067	0.27	0.0082	-0.47	0.24	0.55	Not Significant
DFS55_06410	hypothetical protein	-0.016	0.087	0.95	0.98	-0.069	0.087	0.59	0.83	Not Significant
DFS55_06415	class I SAM-dependent methyltransferase	0.28	0.29	0.095	0.33	-0.033	-0.12	0.67	0.87	Not Significant
DFS55_06420	TetR/AcrR family transcriptional regulator	-0.12	0.3	0.56	0.8	-0.075	-0.44	0.27	0.58	Not Significant
DFS55_06425	NADH-quinone oxidoreductase subunit NuoN	0.037	0.2	0.82	0.93	0.15	-0.13	0.62	0.85	Not Significant
DFS55_06430	NADH-quinone oxidoreductase subunit M	0.091	0.33	0.037	0.19	-0.026	-0.13	0.57	0.82	Not Significant
DFS55_06435	NADH-quinone oxidoreductase subunit L	0.24	0.19	0.3	0.6	-0.22	-0.38	0.32	0.63	Not Significant
DFS55_06440	NADH-quinone oxidoreductase subunit K	-0.4	-0.5	0.0036	0.036	0.068	-1.1	0.11	0.37	Not Significant
DFS55_06445	NADH-quinone oxidoreductase subunit J	0.17	0.21	1.0	1.0	0.15	-0.49	0.49	0.77	Not Significant
DFS55_06450	NADH dehydrogenase subunit I	-0.17	-0.19	0.02	0.12	0.4	-0.13	0.6	0.84	Not Significant
DFS55_06455	NADH-quinone oxidoreductase subunit NuoH	0.079	0.29	0.57	0.81	-0.16	-0.44	0.27	0.58	Not Significant
DFS55_06460	NADH-quinone oxidoreductase subunit G	0.0015	-0.14	0.7	0.88	-0.08	0.17	0.069	0.28	Not Significant
DFS55_06465	NADH oxidoreductase (quinone) subunit F	-0.055	0.093	0.86	0.95	0.079	0.14	0.29	0.61	Not Significant
DFS55_06470	NADH-quinone oxidoreductase subunit NuoE	-0.066	0.1	0.7	0.88	-0.3	-0.12	0.55	0.8	Not Significant
DFS55_06475	NADH-quinone oxidoreductase subunit D	0.0058	-0.4	0.052	0.24	-0.23	-0.53	0.12	0.39	Not Significant
DFS55_06480	NADH-quinone oxidoreductase subunit C	0.15	0.28	0.82	0.93	-0.11	-0.15	0.84	0.95	Not Significant
DFS55_06485	NADH-quinone oxidoreductase subunit B	-0.05	0.35	0.58	0.82	-0.13	0.0043	0.64	0.86	Not Significant
DFS55_06490	NADH-quinone oxidoreductase subunit A	-0.016	-0.09	0.14	0.4	0.062	0.033	0.54	0.8	Not Significant
DFS55_06495	hypothetical protein	-0.096	0.18	0.85	0.95	0.37	-0.063	0.7	0.89	Not Significant
DFS55_06500	YceI family protein	0.25	0.6	0.067	0.27	-0.29	-0.48	0.3	0.61	Not Significant
DFS55_06505	nuclear transport factor 2 family protein	0.29	0.48	0.39	0.68	-0.51	0.028	0.91	0.97	Not Significant
DFS55_06510	hypothetical protein	0.45	0.19	0.22	0.51	0.065	-0.056	0.92	0.97	Not Significant
DFS55_06515	phosphotransferase family protein	0.13	-0.014	0.61	0.83	0.069	0.091	0.95	0.98	Not Significant
DFS55_06520	acyl-CoA dehydrogenase	0.06	0.37	0.22	0.52	0.0078	-0.45	0.035	0.19	Not Significant
DFS55_06525	TetR/AcrR family transcriptional regulator	-0.24	0.26	0.44	0.72	0.075	0.12	0.032	0.18	Not Significant
DFS55_06530	hydroxymethylglutaryl-CoA lyase	0.24	0.57	0.23	0.53	-0.18	-0.23	0.68	0.88	Not Significant
DFS55_06535	CoA transferase	-0.093	0.31	0.29	0.6	0.35	0.14	0.77	0.92	Not Significant
DFS55_06540	alpha/beta hydrolase	0.037	0.21	0.078	0.29	-0.093	0.036	0.7	0.89	Not Significant
DFS55_06545	homogentisate 1,2-dioxygenase	0.034	0.029	0.65	0.85	0.15	-0.47	0.033	0.18	Not Significant
DFS55_06550	NADPH:quinone oxidoreductase family protein	-0.0027	0.27	0.0053	0.048	0.02	-0.53	0.15	0.44	Not Significant
DFS55_06555	acyl-CoA dehydrogenase	-0.11	0.023	0.25	0.55	-0.16	-0.16	0.77	0.92	Not Significant
DFS55_06560	acyl-CoA dehydrogenase	0.049	0.096	0.76	0.91	-0.034	-0.34	0.026	0.15	Not Significant
DFS55_06565	histidinol-phosphatase									Not Significant
DFS55_06570	hypothetical protein	0.26	0.45	0.099	0.34	0.02	0.038	0.82	0.94	Not Significant
DFS55_06575	PPE family protein	0.16	0.23	0.21	0.5	-0.019	-0.13	0.85	0.96	Not Significant
DFS55_06580	PPE family protein	0.043	0.22	0.044	0.21	0.34	-0.082	0.73	0.9	Not Significant
DFS55_06585	slipin family protein	-0.3	-0.16	0.088	0.31	-0.21	-0.19	0.91	0.97	Not Significant
DFS55_06590	hypothetical protein	0.41	0.33	0.59	0.82	-0.16	-0.23	0.42	0.72	Not Significant
DFS55_06595	nitric-oxide reductase large subunit	0.026	0.12	0.00044	0.0066	0.0067	0.021	0.2	0.51	Not Significant
DFS55_06600	universal stress protein	0.2	0.42	0.087	0.31	0.2	-0.22	0.64	0.86	Not Significant
DFS55_06605	cyanoglobin	-0.11	0.0056	0.52	0.78	-0.19	-0.61	0.0056	0.054	Not Significant
DFS55_06610	pyridoxamine 5'-phosphate oxidase family protein	-0.0031	-0.0075	0.78	0.92	-0.08	-0.019	0.73	0.9	Not Significant
DFS55_06615	NADP oxidoreductase	-0.12	-0.094	0.42	0.7	-0.049	0.074	0.5	0.78	Not Significant
DFS55_06620	peptide chain release factor 2	0.011	0.11	1.0	1.0	0.15	-0.28	0.62	0.85	Not Significant
DFS55_06625	mechanosensitive ion channel family protein	0.12	-0.063	0.56	0.81	-0.14	0.055	0.96	0.99	Not Significant
DFS55_06630	hypothetical protein	0.0084	0.043	0.19	0.47	-0.0024	-0.041	0.93	0.98	Not Significant
DFS55_06635	cell division ATP-binding protein FtsE									Not Significant
DFS55_06640	ABC transporter permease									Not Significant
DFS55_06645	SsrA-binding protein									Not Significant
DFS55_06650	EamA/RhaT family transporter	-0.14	-0.036	0.54	0.79	-0.13	-0.075	0.079	0.31	Not Significant
DFS55_06655	maleylpyruvate isomerase family mycothiol-dependent enzyme	-0.069	-0.019	0.83	0.93	-0.042	-0.04	0.8	0.93	Not Significant
DFS55_06660	transfer-messenger RNA									Not Significant
DFS55_06665	hypothetical protein	0.059	0.11	0.019	0.12	-0.039	0.034	0.41	0.71	Not Significant
DFS55_06670	class I SAM-dependent methyltransferase	0.083	0.081	0.9	0.97	-0.033	-0.0066	0.29	0.61	Not Significant
DFS55_06675	glycosyltransferase	0.12	0.085	0.43	0.71	0.09	-0.17	0.12	0.39	Not Significant
DFS55_06680	DUF2505 domain-containing protein	0.069	-0.0071	0.93	0.98	0.13	0.051	0.73	0.9	Not Significant
DFS55_06685	M15 family peptidase	0.087	-0.068	0.77	0.91	-0.021	-0.31	0.14	0.42	Not Significant
DFS55_06690	serine hydrolase	0.032	0.13	0.034	0.17	-0.013	0.15	0.67	0.88	Not Significant
DFS55_06695	phytanoyl-CoA dioxygenase family protein	0.088	0.21	0.57	0.81	-0.069	0.043	0.22	0.53	Not Significant
DFS55_06700	phospholipase	0.1	-0.19	0.44	0.72	0.00046	0.12	0.53	0.8	Not Significant
DFS55_06705	DUF732 domain-containing protein	-0.05	-0.047	0.58	0.82	0.06	0.25	0.46	0.75	Not Significant
DFS55_06710	DUF2236 domain-containing protein	0.12	0.35	0.12	0.38	0.062	0.044	0.89	0.96	Not Significant
DFS55_06715	TetR/AcrR family transcriptional regulator	-0.02	0.38	0.0075	0.062	0.19	0.2	0.2	0.51	Not Significant
DFS55_06720	hypothetical protein	-0.11	0.12	0.67	0.86	-0.12	0.015	0.89	0.96	Not Significant
DFS55_06725	DUF4267 domain-containing protein	0.041	0.1	0.92	0.97	0.048	-0.64	0.19	0.5	Not Significant
DFS55_06730	YdiU family protein	-0.031	-0.092	0.025	0.14	0.036	0.026	0.52	0.78	Not Significant
DFS55_06735	hemerythrin domain-containing protein									Not Significant
DFS55_06740	CoA ester lyase	-0.095	-0.025	0.36	0.66	-0.023	-0.0067	0.14	0.43	Not Significant
DFS55_06745	HNH endonuclease	-0.084	0.33	0.025	0.14	0.04	-0.12	0.25	0.55	Not Significant
DFS55_06750	DUF488 domain-containing protein	0.26	-0.045	0.76	0.91	0.13	-0.33	0.14	0.43	Not Significant
DFS55_06755	N-acetyltransferase	0.1	0.18	0.83	0.93	-0.22	-0.036	0.12	0.39	Not Significant
DFS55_06760	fluoride efflux transporter CrcB	-0.2	-0.14	0.75	0.91	0.11	0.36	0.0085	0.072	Not Significant
DFS55_06765	fluoride efflux transporter CrcB	-0.0098	0.082	0.88	0.96	-0.14	0.12	0.71	0.89	Not Significant
DFS55_06770	phosphoglucomutase (alpha-D-glucose-1,6-bisphosphate-dependent)	0.046	0.059	0.052	0.24	-0.068	-0.1	0.44	0.73	Not Significant
DFS55_06775	MFS transporter	0.011	0.082	0.061	0.26	-0.03	-0.086	0.41	0.71	Not Significant
DFS55_06780	tRNA-Ala									Not Significant
DFS55_06785	hypothetical protein	-0.052	-0.21	0.0021	0.024	-0.082	0.19	0.39	0.7	Not Significant
DFS55_06790	type II toxin-antitoxin system death-on-curing family toxin	-0.038	0.048	0.77	0.91	0.1	-0.17	0.16	0.45	Not Significant
DFS55_06795	hypothetical protein	0.01	0.11	0.22	0.52	-0.1	-0.039	0.098	0.35	Not Significant
DFS55_06800	long chain fatty acid-CoA synthetase Faa4p	-0.065	-0.31	0.086	0.31	-0.052	0.13	0.58	0.82	Not Significant
DFS55_06805	aldehyde dehydrogenase	0.078	0.14	0.28	0.58	0.023	-0.11	0.3	0.61	Not Significant
DFS55_06810	aromatic ring-hydroxylating dioxygenase subunit alpha	0.086	0.12	0.97	0.99	0.088	-0.13	0.96	0.99	Not Significant
DFS55_06815	hypothetical protein	0.085	0.0033	0.95	0.98	-0.053	0.31	0.28	0.59	Not Significant
DFS55_06820	amidohydrolase family protein	0.14	0.19	0.7	0.88	0.12	-0.11	0.65	0.86	Not Significant
DFS55_06825	MarR family transcriptional regulator	0.0039	-0.18	0.065	0.26	-0.34	-0.58	0.028	0.16	Not Significant
DFS55_06830	hypothetical protein	0.019	-0.1	0.34	0.64	-0.037	0.025	0.15	0.43	Not Significant
DFS55_06835	SDR family NAD(P)-dependent oxidoreductase	-0.077	0.48	0.58	0.82	0.34	-0.025	0.18	0.48	Not Significant
DFS55_06840	aromatic ring-hydroxylating dioxygenase subunit alpha	0.15	0.069	0.097	0.33	0.076	-0.08	0.88	0.96	Not Significant
DFS55_06845	hypothetical protein	-0.26	-0.15	0.39	0.68	-0.12	-0.36	0.77	0.92	Not Significant
DFS55_06850	TauD/TfdA family dioxygenase	-0.12	0.06	0.28	0.58	-0.025	0.14	0.34	0.65	Not Significant
DFS55_06855	carboxymuconolactone decarboxylase family protein	0.039	0.12	0.42	0.7	0.09	-0.19	0.29	0.6	Not Significant
DFS55_06860	enolase	-0.036	0.059	0.47	0.74	0.086	-0.015	0.41	0.71	Not Significant
DFS55_06865	cobalt ABC transporter	0.13	0.085	0.5	0.76	0.089	-0.25	0.33	0.64	Not Significant
DFS55_06870	RND family transporter	-0.095	0.16	0.41	0.7	-0.0058	0.0074	0.15	0.44	Not Significant
DFS55_06875	hypothetical protein	-0.037	0.14	0.43	0.71	0.066	0.25	0.16	0.45	Not Significant
DFS55_06880	hypothetical protein	0.39	0.39	0.17	0.44	0.17	0.75	0.0033	0.037	Not Significant
DFS55_06885	hypothetical protein	0.1	-0.059	0.71	0.88	-0.53	-0.49	0.029	0.17	Not Significant
DFS55_06890	hypothetical protein	0.049	-0.012	0.013	0.092	-0.0036	-0.23	0.074	0.3	Not Significant
DFS55_06895	QacE family quaternary ammonium compound efflux SMR transporter	0.0058	0.24	0.84	0.94	0.1	-0.16	0.87	0.96	Not Significant
DFS55_06900	KR domain-containing protein	-0.078	0.42	0.73	0.9	0.049	-0.14	0.57	0.82	Not Significant
DFS55_06905	phosphotransferase family protein	-0.043	0.036	0.95	0.99	-0.053	-0.18	0.4	0.71	Not Significant
DFS55_06910	hypothetical protein	0.017	-0.51	0.17	0.45	0.14	-0.095	0.7	0.88	Not Significant
DFS55_06915	MspA protein	-0.15	-0.11	0.27	0.58	0.04	0.029	0.39	0.7	Not Significant
DFS55_06920	acyl-CoA dehydrogenase	0.17	0.37	0.15	0.42	-0.035	0.37	0.96	0.99	Not Significant
DFS55_06925	enoyl-CoA hydratase/isomerase family protein	0.016	-0.054	0.55	0.79	-0.042	0.16	0.38	0.69	Not Significant
DFS55_06930	LLM class F420-dependent oxidoreductase	0.074	0.05	0.51	0.77	-0.0074	-0.094	0.87	0.96	Not Significant
DFS55_06935	Hsp70 family protein	0.07	0.036	0.42	0.7	0.025	0.061	0.36	0.67	Not Significant
DFS55_06940	carbon starvation protein A	0.066	0.25	0.0016	0.019	0.069	-0.046	0.34	0.65	Not Significant
DFS55_06945	ATP-dependent DNA ligase	0.13	0.23	0.64	0.85	0.16	-0.074	0.19	0.5	Not Significant
DFS55_06950	KR domain-containing protein	-0.007	0.042	0.3	0.6	0.089	0.028	0.56	0.81	Not Significant
DFS55_06955	acyl-CoA dehydrogenase	0.17	0.074	0.22	0.51	0.074	-0.16	0.93	0.97	Not Significant
DFS55_06960	DNA-binding protein	0.0065	0.054	0.91	0.97	0.045	-0.13	0.51	0.78	Not Significant
DFS55_06965	thiolase family protein	-0.11	0.17	0.072	0.28	0.073	-0.16	0.098	0.35	Not Significant
DFS55_06970	FadR family transcriptional regulator	0.055	0.13	0.0021	0.024	0.011	-0.064	0.22	0.53	Not Significant
DFS55_06975	sensor histidine kinase	0.069	0.045	0.79	0.92	-0.025	-0.026	0.71	0.89	Not Significant
DFS55_06980	hypothetical protein	-0.25	0.029	0.73	0.89	0.095	0.26	0.51	0.78	Not Significant
DFS55_06985	homocitrate synthase	-0.052	0.026	0.97	0.99	-0.074	-0.12	0.22	0.53	Not Significant
DFS55_06990	cytochrome P450	0.062	-0.037	0.93	0.98	-0.0088	-0.0078	0.56	0.81	Not Significant
DFS55_06995	TetR/AcrR family transcriptional regulator	0.014	-0.066	0.075	0.29	-0.12	-0.43	0.0019	0.024	Not Significant
DFS55_07000	short chain dehydrogenase	0.05	0.15	0.038	0.19	0.2	0.043	0.29	0.61	Not Significant
DFS55_07005	DNA polymerase IV	0.19	0.13	0.27	0.58	-0.073	0.18	0.83	0.94	Not Significant
DFS55_07010	TetR/AcrR family transcriptional regulator	0.054	-0.24	0.047	0.22	0.069	-0.19	0.27	0.58	Not Significant
DFS55_07015	NAD(P)H-dependent oxidoreductase	0.25	0.088	0.62	0.84	0.16	-0.052	0.39	0.7	Not Significant
DFS55_07020	hypothetical protein	0.26	0.3	0.91	0.97	-0.016	-0.29	0.48	0.76	Not Significant
DFS55_07025	NrdH-redoxin	0.2	-0.2	0.46	0.73	0.61	-0.31	0.87	0.96	Not Significant
DFS55_07030	class Ib ribonucleoside-diphosphate reductase assembly flavoprotein NrdI	0.17	0.034	0.56	0.8	-0.65	-1.2	0.0089	0.074	Not Significant
DFS55_07035	class 1b ribonucleoside-diphosphate reductase subunit alpha									Not Significant
DFS55_07040	TetR/AcrR family transcriptional regulator	-0.032	0.39	0.012	0.09	0.088	0.2	0.2	0.5	Not Significant
DFS55_07045	NAD(P)/FAD-dependent oxidoreductase	0.0063	0.1	0.14	0.4	0.1	-0.096	0.37	0.68	Not Significant
DFS55_07050	TetR/AcrR family transcriptional regulator	0.0069	-0.066	0.87	0.96	0.033	-0.34	0.11	0.37	Not Significant
DFS55_07055	polyketide cyclase	-0.098	0.085	0.69	0.87	0.17	0.062	0.8	0.93	Not Significant
DFS55_07060	class 1b ribonucleoside-diphosphate reductase subunit beta	-0.07	-0.099	0.24	0.54	-0.07	0.11	0.49	0.77	Not Significant
DFS55_07065	DUF3349 domain-containing protein	0.11	-0.098	0.26	0.56	-0.055	-0.14	0.071	0.29	Not Significant
DFS55_07070	NAD(P)-dependent alcohol dehydrogenase	0.021	0.027	0.42	0.71	0.016	-0.12	0.89	0.96	Not Significant
DFS55_07075	iron-siderophore ABC transporter substrate-binding protein									Not Significant
DFS55_07080	cytochrome c oxidase subunit I									Not Significant
DFS55_07085	phosphoserine phosphatase SerB	-0.17	-0.23	0.071	0.28	0.077	-0.74	0.16	0.46	Not Significant
DFS55_07090	ABC transporter ATP-binding protein	-0.076	-0.033	0.083	0.3	0.067	-0.086	0.16	0.45	Not Significant
DFS55_07095	NUDIX hydrolase	0.03	-0.8	0.0078	0.065	-0.2	-0.85	0.00081	0.013	Not Significant
DFS55_07100	enoyl-CoA hydratase	-0.13	-0.034	0.053	0.24	-0.18	-0.19	0.6	0.84	Not Significant
DFS55_07105	class I SAM-dependent methyltransferase	-0.3	-0.53	4.1e-07	1.4e-05	-0.13	-0.99	0.00012	0.0028	Hypersusceptible
DFS55_07110	SAM-dependent methyltransferase	0.029	-0.039	0.045	0.21	-0.036	-0.25	0.084	0.32	Not Significant
DFS55_07115	DUF3298 domain-containing protein	-0.024	0.14	0.0027	0.029	-0.056	-0.0038	0.77	0.92	Not Significant
DFS55_07120	hypothetical protein	-0.054	0.0092	0.69	0.88	0.12	0.023	0.69	0.88	Not Significant
DFS55_07125	pyrrolo-quinoline quinone									Not Significant
DFS55_07130	acetyltransferase	-0.34	-0.67	1.4e-05	0.00034	-0.26	-1.3	6.8e-11	8.2e-09	Hypersusceptible
DFS55_07140	deoxyribodipyrimidine photo-lyase	0.056	-0.024	0.42	0.71	0.03	-0.27	0.23	0.54	Not Significant
DFS55_07145	tryptophan-rich sensory protein	0.057	0.00094	0.41	0.69	0.21	0.2	0.3	0.62	Not Significant
DFS55_07150	hypothetical protein	-0.1	-0.066	0.18	0.46	-0.03	0.15	0.6	0.83	Not Significant
DFS55_07155	type 2 isopentenyl-diphosphate Delta-isomerase	0.12	0.39	0.54	0.79	0.28	-0.25	0.93	0.98	Not Significant
DFS55_07160	MarR family transcriptional regulator	0.27	0.37	0.8	0.92	0.061	0.13	0.076	0.3	Not Significant
DFS55_07165	hypothetical protein	0.036	-0.11	0.052	0.24	-0.25	-0.027	0.63	0.85	Not Significant
DFS55_07170	Rieske (2Fe-2S) protein	-0.23	0.11	0.65	0.86	-0.23	-0.66	0.19	0.49	Not Significant
DFS55_07175	FAD-dependent oxidoreductase	0.072	0.14	0.72	0.89	0.057	0.016	0.76	0.91	Not Significant
DFS55_07180	methyltransferase domain-containing protein	-0.12	-0.14	0.27	0.57	0.2	-0.055	0.97	0.99	Not Significant
DFS55_07185	lycopene cyclase domain-containing protein	0.32	0.08	0.79	0.92	-0.057	-0.2	0.31	0.63	Not Significant
DFS55_07190	lycopene cyclase domain-containing protein	-0.13	0.003	0.28	0.59	0.0093	-0.16	0.38	0.7	Not Significant
DFS55_07195	phytoene/squalene synthase family protein	0.1	0.34	0.032	0.17	0.031	0.11	0.98	1.0	Not Significant
DFS55_07200	phytoene desaturase	-0.013	0.26	0.013	0.095	0.032	-0.081	0.61	0.84	Not Significant
DFS55_07205	polyprenyl synthetase family protein	0.078	-0.19	0.42	0.71	-0.056	-0.31	0.16	0.45	Not Significant
DFS55_07210	anti-sigma factor antagonist	0.0045	0.17	0.15	0.42	0.32	0.16	0.24	0.55	Not Significant
DFS55_07215	hypothetical protein	0.064	0.24	0.79	0.92	0.067	-0.29	0.2	0.51	Not Significant
DFS55_07220	phosphodiesterase	0.05	-0.19	0.29	0.6	0.045	-0.4	0.16	0.46	Not Significant
DFS55_07225	TIGR01777 family protein	0.056	0.29	0.28	0.58	0.15	0.16	0.32	0.64	Not Significant
DFS55_07230	glycosyltransferase family 1 protein	-0.062	-0.83	0.00042	0.0063	-0.0078	-0.53	0.0012	0.017	Hypersusceptible
DFS55_07235	DUF1957 domain-containing protein	0.00038	-0.31	3e-06	8.8e-05	-0.15	-0.68	0.0023	0.028	Not Significant
DFS55_07240	class I SAM-dependent methyltransferase	-0.099	-0.87	2.4e-05	0.00054	-0.2	-0.92	5.3e-05	0.0014	Hypersusceptible
DFS55_07245	electron transfer flavoprotein subunit beta/FixA family protein	-0.15	-0.1	0.47	0.74	0.06	-0.33	0.19	0.49	Not Significant
DFS55_07250	electron transfer flavoprotein subunit alpha/FixB family protein									Not Significant
DFS55_07255	GNAT family N-acetyltransferase	0.1	-0.0079	0.52	0.77	-0.051	-0.18	0.022	0.14	Not Significant
DFS55_07260	1-acyl-sn-glycerol-3-phosphate acyltransferase	0.017	-0.22	0.16	0.44	-0.044	-0.23	0.33	0.64	Not Significant
DFS55_07265	cysteine desulfurase	0.49	0.28	0.58	0.82	-0.2	-0.22	0.48	0.76	Not Significant
DFS55_07270	tRNA(5-methylaminomethyl-2-thiouridine)- methyltransferase									Not Significant
DFS55_07275	sensor domain-containing protein	0.046	0.24	0.72	0.89	-0.037	-0.28	0.12	0.39	Not Significant
DFS55_07280	methionine synthase	0.061	0.14	0.23	0.52	0.012	-0.21	0.69	0.88	Not Significant
DFS55_07285	NAD-dependent DNA ligase LigA									Not Significant
DFS55_07290	cystathionine gamma-lyase	-0.035	0.029	0.17	0.45	0.099	-0.26	0.64	0.86	Not Significant
DFS55_07295	TetR family transcriptional regulator	0.088	-0.17	0.034	0.17	0.12	-0.053	0.67	0.88	Not Significant
DFS55_07300	pyridoxamine 5'-phosphate oxidase	0.048	0.058	0.75	0.91	0.16	-0.13	0.13	0.41	Not Significant
DFS55_07305	transport acessory protein MmpS	0.43	0.24	0.25	0.56	-0.33	0.29	0.46	0.75	Not Significant
DFS55_07310	MMPL family transporter	0.04	0.06	0.91	0.97	0.016	-0.16	0.18	0.48	Not Significant
DFS55_07315	hypothetical protein	0.28	0.41	0.12	0.37	-0.16	-0.87	0.06	0.26	Not Significant
DFS55_07320	amino acid-binding protein	0.0076	0.028	0.93	0.98	0.018	-0.27	0.72	0.89	Not Significant
DFS55_07330	Asp-tRNA(Asn)/Glu-tRNA(Gln) amidotransferase subunit GatA	0.13	0.29	0.038	0.19	0.037	0.12	0.81	0.94	Not Significant
DFS55_07335	6-phosphofructokinase	-0.0057	-0.19	0.0088	0.069	-0.3	-0.59	0.013	0.094	Not Significant
DFS55_07340	MinD/ParA family protein	-0.018	0.073	0.76	0.91	-0.076	-0.15	0.42	0.72	Not Significant
DFS55_07345	Asp-tRNA(Asn)/Glu-tRNA(Gln) amidotransferase GatCAB subunit B	-0.024	0.21	0.41	0.7	-0.37	0.19	0.83	0.94	Not Significant
DFS55_07350	sorbosone dehydrogenase family protein	-0.43	-2.3	5.1e-10	2.8e-08	-0.66	-1.6	1.1e-07	6.3e-06	Hypersusceptible
DFS55_07355	DoxX family protein	-0.76	-2.0	1.5e-12	1.3e-10	-0.94	-1.1	3.2e-06	0.00012	Hypersusceptible
DFS55_07360	PH domain-containing protein	0.2	0.14	0.88	0.96	0.12	-0.11	0.54	0.8	Not Significant
DFS55_07365	acetolactate synthase large subunit									Not Significant
DFS55_07370	acetolactate synthase small subunit									Not Significant
DFS55_07375	ketol-acid reductoisomerase									Not Significant
DFS55_07380	NAD(P)H:quinone oxidoreductase	0.0063	0.12	0.29	0.6	0.01	-0.063	0.39	0.7	Not Significant
DFS55_07385	NAD(P)/FAD-dependent oxidoreductase	0.062	0.17	0.54	0.79	-0.16	-0.12	0.48	0.76	Not Significant
DFS55_07390	phosphoglycerate dehydrogenase									Not Significant
DFS55_07395	3-isopropylmalate dehydrogenase									Not Significant
DFS55_07400	MFS transporter	0.097	0.16	0.83	0.93	0.042	-0.14	0.46	0.75	Not Significant
DFS55_07405	FAA hydrolase family protein									Not Significant
DFS55_07410	glutamate--tRNA ligase									Not Significant
DFS55_07415	tRNA-Gln									Not Significant
DFS55_07420	tRNA-Glu									Not Significant
DFS55_07425	PPOX class F420-dependent oxidoreductase	-0.016	0.13	0.01	0.078	-0.14	0.41	0.06	0.26	Not Significant
DFS55_07430	IclR family transcriptional regulator	0.18	0.12	0.087	0.31	0.014	0.075	0.3	0.62	Not Significant
DFS55_07435	3-isopropylmalate dehydratase large subunit									Not Significant
DFS55_07440	3-isopropylmalate dehydratase small subunit	-0.2	1.2	0.1	0.34	-0.56	0.97	0.25	0.55	Not Significant
DFS55_07445	HU family DNA-binding protein	0.37	0.74	0.0019	0.022	0.093	1.8	0.018	0.12	Not Significant
DFS55_07450	NUDIX hydrolase	0.07	0.22	0.0053	0.048	0.27	0.63	1e-07	6.1e-06	Not Significant
DFS55_07455	RNA degradosome polyphosphate kinase	-0.015	-0.37	6.9e-07	2.3e-05	-0.21	-1.2	6.5e-11	8e-09	Not Significant
DFS55_07460	2-phospho-L-lactate guanylyltransferase	0.02	-0.58	0.17	0.45	0.22	-1.6	0.097	0.35	Not Significant
DFS55_07465	NAD(P)-dependent glycerol-3-phosphate dehydrogenase	-0.088	-0.45	1.6e-05	0.00039	-0.11	-0.04	0.24	0.55	Not Significant
DFS55_07470	D-alanine--D-alanine ligase A									Not Significant
DFS55_07475	DUF3515 domain-containing protein									Not Significant
DFS55_07480	thiamine-phosphate kinase	0.28	0.017	0.55	0.79	0.33	-0.19	0.83	0.94	Not Significant
DFS55_07485	uracil-DNA glycosylase	0.025	-0.034	0.23	0.53	0.2	0.5	0.28	0.6	Not Significant
DFS55_07490	KR domain-containing protein	0.037	0.12	0.93	0.98	0.0086	-0.36	0.098	0.35	Not Significant
DFS55_07495	DUF1214 domain-containing protein	0.096	0.15	0.043	0.2	-0.037	-0.31	0.00017	0.0036	Not Significant
DFS55_07500	nuclear transport factor 2 family protein	-0.037	0.082	0.13	0.38	0.014	0.096	0.28	0.59	Not Significant
DFS55_07505	dehydrogenase	-0.01	-0.062	0.54	0.79	-0.0088	-0.28	0.014	0.1	Not Significant
DFS55_07510	NAD(P)-dependent oxidoreductase	-0.13	-0.15	0.0021	0.024	-0.029	-0.35	0.015	0.11	Not Significant
DFS55_07520	hypothetical protein	0.074	0.18	0.035	0.18	-0.069	0.00076	0.67	0.87	Not Significant
DFS55_07525	DAK2 domain-containing protein	0.04	-0.26	0.00091	0.012	0.12	-0.27	0.091	0.34	Not Significant
DFS55_07530	ATP-dependent DNA helicase RecG	0.059	-0.001	0.071	0.28	0.19	-0.46	0.035	0.18	Not Significant
DFS55_07535	HNH endonuclease	-0.026	0.02	0.6	0.82	-0.025	0.014	0.68	0.88	Not Significant
DFS55_07540	aldo/keto reductase	-0.067	-0.23	0.011	0.082	0.15	-0.11	0.49	0.77	Not Significant
DFS55_07550	alpha/beta hydrolase	0.12	0.24	0.0049	0.045	0.14	0.16	0.0099	0.079	Not Significant
DFS55_07555	hypothetical protein									Not Significant
DFS55_07560	hypothetical protein	0.24	0.78	0.0025	0.027	-0.014	0.7	0.003	0.035	Hypertolerant
DFS55_07565	16S rRNA (guanine(966)-N(2))-methyltransferase RsmD	0.41	0.91	5.2e-06	0.00015	0.16	1.4	4.8e-05	0.0013	Hypertolerant
DFS55_07570	phosphopantetheine adenylyltransferase									Not Significant
DFS55_07575	hypothetical protein	-0.03	0.18	0.071	0.28	0.17	-0.063	0.99	1.0	Not Significant
DFS55_07580	NAD-dependent dehydratase	0.064	0.061	0.5	0.76	-0.061	-0.16	0.05	0.23	Not Significant
DFS55_07585	IS3 family transposase	-0.05	0.03	0.9	0.97	0.079	-0.016	0.14	0.42	Not Significant
DFS55_07590	alcohol dehydrogenase	-0.033	0.085	0.86	0.95	-0.059	-0.1	0.18	0.48	Not Significant
DFS55_07595	TetR family transcriptional regulator	0.14	0.22	0.096	0.33	0.013	-0.047	0.13	0.41	Not Significant
DFS55_07600	TetR family transcriptional regulator	0.083	0.08	0.76	0.91	0.016	0.011	0.36	0.67	Not Significant
DFS55_07605	IS256 family transposase IS1245	0.015	-0.025	0.79	0.92	0.033	0.019	0.12	0.38	Not Significant
DFS55_07610	cysteine hydrolase	-0.039	-0.039	0.23	0.52	0.022	0.053	1.0	1.0	Not Significant
DFS55_07615	zf-HC2 domain-containing protein	0.068	0.059	0.29	0.6	0.04	0.0019	0.18	0.48	Not Significant
DFS55_07620	DUF417 domain-containing protein	-0.034	0.0032	0.94	0.98	-0.027	0.092	0.18	0.49	Not Significant
DFS55_07625	hypothetical protein	0.072	0.095	0.017	0.11	-0.073	0.0067	0.25	0.56	Not Significant
DFS55_07630	IS256 family transposase IS1245	-0.027	0.11	0.37	0.66	0.021	0.024	0.66	0.87	Not Significant
DFS55_07635	aldehyde dehydrogenase	-0.018	-0.061	0.012	0.085	-0.068	-0.28	0.0006	0.0098	Not Significant
DFS55_07640	alkene reductase	0.02	-0.021	0.36	0.66	0.029	-0.064	0.0034	0.037	Not Significant
DFS55_07645	transcriptional regulator									Not Significant
DFS55_07650	TIGR01458 family HAD-type hydrolase	0.054	0.12	0.007	0.06	0.012	-0.1	0.14	0.42	Not Significant
DFS55_07655	LLM class F420-dependent oxidoreductase	0.083	0.0015	0.13	0.4	-0.086	-0.28	0.0051	0.05	Not Significant
DFS55_07660	hypothetical protein	-0.057	-0.032	0.31	0.61	0.003	0.094	0.65	0.86	Not Significant
DFS55_07665	IS256 family transposase IS666	-0.013	0.0036	0.38	0.67	-0.049	-0.0085	0.96	0.99	Not Significant
DFS55_07670	hypothetical protein	0.025	0.3	0.011	0.082	0.077	0.037	0.18	0.48	Not Significant
DFS55_07675	OsmC family protein	0.057	0.012	0.78	0.92	0.019	-0.0085	0.21	0.52	Not Significant
DFS55_07680	anti-sigma factor	0.068	0.14	0.21	0.51	0.11	0.004	0.24	0.55	Not Significant
DFS55_07685	RNA polymerase subunit sigma-24	0.035	0.007	0.68	0.87	-0.017	-0.06	0.71	0.89	Not Significant
DFS55_07690	IS110 family transposase	-0.055	0.036	0.5	0.76	0.0024	-0.28	0.017	0.11	Not Significant
DFS55_07695	creatininase family protein	0.073	0.2	0.15	0.42	0.21	0.3	0.43	0.73	Not Significant
DFS55_07700	hypothetical protein	-0.072	0.036	0.74	0.9	0.064	-0.32	0.062	0.27	Not Significant
DFS55_07705	hypothetical protein	0.18	0.37	0.44	0.72	-0.33	-0.026	0.88	0.96	Not Significant
DFS55_07710	cell division protein FtsK	0.096	0.28	0.063	0.26	0.022	-0.053	0.54	0.8	Not Significant
DFS55_07715	plasmid replication initiator protein	-0.016	0.14	0.8	0.92	0.1	-0.084	0.84	0.95	Not Significant
DFS55_07720	recombinase family protein	-0.077	0.16	0.8	0.92	-0.066	-0.079	0.32	0.63	Not Significant
DFS55_07725	HNH endonuclease	-0.17	-0.032	0.3	0.61	0.027	-0.17	0.77	0.92	Not Significant
DFS55_07730	thiamine pyrophosphate-requiring protein	0.15	0.23	0.079	0.29	0.097	0.043	0.82	0.94	Not Significant
DFS55_07735	hypothetical protein	-0.012	0.076	0.14	0.4	0.073	-0.075	0.78	0.92	Not Significant
DFS55_07745	hypothetical protein	-0.0081	0.099	0.91	0.97	0.079	0.049	0.74	0.9	Not Significant
DFS55_07750	DivIVA domain-containing protein	-0.15	-0.34	0.077	0.29	0.031	0.093	0.18	0.48	Not Significant
DFS55_07755	DUF177 domain-containing protein									Not Significant
DFS55_07760	ribonuclease III									Not Significant
DFS55_07765	DNA-formamidopyrimidine glycosylase	0.068	-0.057	0.091	0.32	0.038	0.14	0.97	0.99	Not Significant
DFS55_07770	PIG-L domain-containing protein	-0.0045	-0.017	0.97	0.99	-0.24	-0.17	0.28	0.59	Not Significant
DFS55_07775	OsmC family peroxiredoxin	-0.033	0.34	0.66	0.86	0.046	-0.48	0.046	0.22	Not Significant
DFS55_07780	acylphosphatase									Not Significant
DFS55_07785	chromosome segregation protein SMC	0.033	-0.27	3.3e-07	1.2e-05	0.22	-0.96	0.00013	0.0029	Not Significant
DFS55_07790	signal recognition particle-docking protein FtsY	0.35	0.015	0.39	0.68	0.28	-0.062	0.83	0.94	Not Significant
DFS55_07795	ammonium transporter	0.067	-0.031	0.64	0.85	-0.087	0.0011	0.97	0.99	Not Significant
DFS55_07800	P-II family nitrogen regulator	-0.077	0.3	0.28	0.58	0.042	-0.13	0.13	0.4	Not Significant
DFS55_07805	[protein-PII] uridylyltransferase	0.27	0.11	0.68	0.87	0.15	0.27	0.2	0.5	Not Significant
DFS55_07810	ATP-dependent helicase	-0.034	-0.094	0.026	0.14	0.067	-0.046	0.056	0.25	Not Significant
DFS55_07815	alpha/beta hydrolase	0.086	-0.0026	0.51	0.77	-0.02	0.018	0.52	0.78	Not Significant
DFS55_07820	signal recognition particle protein	-0.002	-0.11	0.66	0.86	-0.082	-0.095	0.36	0.67	Not Significant
DFS55_07825	amidohydrolase family protein	0.15	0.1	0.014	0.099	0.08	0.15	0.03	0.17	Not Significant
DFS55_07830	hypothetical protein	0.07	0.016	0.85	0.94	-0.033	0.12	0.64	0.86	Not Significant
DFS55_07835	TetR/AcrR family transcriptional regulator	-0.21	0.14	0.74	0.9	0.11	0.14	0.85	0.95	Not Significant
DFS55_07840	D-alanyl-D-alanine carboxypeptidase	0.05	0.1	0.93	0.98	0.11	-0.013	0.73	0.9	Not Significant
DFS55_07845	nuclear transport factor 2 family protein	-0.0095	0.055	0.86	0.95	-0.033	-0.35	0.015	0.11	Not Significant
DFS55_07850	30S ribosomal protein S16									Not Significant
DFS55_07855	RNA-binding protein	-0.45	-0.58	0.0055	0.049	-0.87	-0.19	0.61	0.84	Not Significant
DFS55_07860	ribosome maturation factor RimM	0.12	0.87	0.042	0.2	-0.055	0.28	0.28	0.59	Not Significant
DFS55_07865	tRNA (guanosine(37)-N1)-methyltransferase TrmD									Not Significant
DFS55_07870	hypothetical protein	0.053	-0.07	0.1	0.35	-0.11	-0.11	0.23	0.54	Not Significant
DFS55_07875	50S ribosomal protein L19	0.12	0.45	0.0029	0.03	0.027	0.57	0.24	0.55	Not Significant
DFS55_07880	signal peptidase I	-0.11	-0.25	0.024	0.14	-0.0047	-0.17	0.29	0.6	Not Significant
DFS55_07885	ribonuclease HII	0.028	-0.0016	0.94	0.98	-0.027	-0.14	0.0075	0.066	Not Significant
DFS55_07890	DUF2469 domain-containing protein	0.095	-0.18	0.024	0.14	-0.24	-0.42	4.3e-07	2e-05	Not Significant
DFS55_07895	ANTAR domain-containing protein	0.14	-0.035	0.8	0.92	-0.055	-0.11	0.24	0.55	Not Significant
DFS55_07900	epimerase	0.079	0.11	0.026	0.15	0.045	0.098	0.68	0.88	Not Significant
DFS55_07905	formate dehydrogenase accessory sulfurtransferase FdhD	0.034	0.0047	0.88	0.96	0.18	-0.25	0.03	0.17	Not Significant
DFS55_07910	YraN family protein	-0.092	0.11	0.99	0.99	0.064	-0.56	0.27	0.58	Not Significant
DFS55_07915	ATP-binding protein	0.01	0.018	0.85	0.95	0.41	-0.3	0.82	0.94	Not Significant
DFS55_07920	DUF4190 domain-containing protein	-0.21	0.063	0.83	0.93	-0.019	-0.76	0.069	0.28	Not Significant
DFS55_07925	DNA-protecting protein DprA	0.077	0.11	0.49	0.76	-0.035	0.026	0.69	0.88	Not Significant
DFS55_07930	siderophore-interacting protein	0.00076	-0.1	0.24	0.54	0.053	0.068	0.89	0.96	Not Significant
DFS55_07935	lactate 2-monooxygenase	-0.019	0.044	0.38	0.67	-0.0049	-0.12	0.37	0.69	Not Significant
DFS55_07940	tyrosine recombinase XerC	0.033	-0.21	0.0061	0.053	0.091	-0.89	0.0037	0.039	Not Significant
DFS55_07945	M23 family peptidase	0.2	0.17	0.033	0.17	0.12	0.036	0.8	0.93	Not Significant
DFS55_07950	hypothetical protein	-0.19	-0.6	0.0045	0.042	0.062	-0.23	0.85	0.95	Not Significant
DFS55_07955	30S ribosomal protein S2									Not Significant
DFS55_07960	elongation factor Ts									Not Significant
DFS55_07965	amidase	0.054	0.062	0.36	0.66	-0.017	-0.13	0.053	0.24	Not Significant
DFS55_07970	MarR family transcriptional regulator	-0.23	-0.26	0.095	0.33	-0.11	-0.53	0.027	0.16	Not Significant
DFS55_07975	cation transport regulator ChaB	0.087	0.14	0.13	0.38	0.15	0.019	0.9	0.97	Not Significant
DFS55_07980	KR domain-containing protein	0.16	0.13	0.18	0.46	0.097	0.25	0.016	0.11	Not Significant
DFS55_07985	DUF1942 domain-containing protein	-0.033	-0.095	0.023	0.13	-0.04	0.037	0.17	0.46	Not Significant
DFS55_07990	glycerol acyltransferase	0.045	0.019	0.35	0.65	0.051	0.072	0.98	1.0	Not Significant
DFS55_07995	DNA-binding response regulator	-0.065	-0.087	0.68	0.87	0.025	0.17	0.7	0.88	Not Significant
DFS55_08000	CsbD family protein	-0.2	-0.018	0.93	0.98	0.19	-0.049	0.61	0.85	Not Significant
DFS55_08005	UMP kinase									Not Significant
DFS55_08010	uridylate kinase	-0.086	0.43	0.1	0.34	-0.23	-0.17	0.47	0.75	Not Significant
DFS55_08015	ribosome recycling factor									Not Significant
DFS55_08020	phosphatidate cytidylyltransferase	-0.24	-0.5	0.0062	0.054	0.037	-0.16	0.89	0.96	Not Significant
DFS55_08025	23S rRNA (adenine(2503)-C(2))-methyltransferase RlmN	-0.026	0.015	0.25	0.55	0.0044	0.011	0.82	0.94	Not Significant
DFS55_08030	protein disulfide oxidoreductase	-0.042	-0.068	0.36	0.65	0.024	-0.13	0.1	0.36	Not Significant
DFS55_08035	cytochrome c biogenesis protein CcdA	0.13	0.054	0.11	0.35	0.1	-0.019	0.71	0.89	Not Significant
DFS55_08040	DUF2631 domain-containing protein	-0.21	-0.39	0.062	0.26	0.12	-0.23	0.93	0.98	Not Significant
DFS55_08045	1-deoxy-D-xylulose-5-phosphate reductoisomerase									Not Significant
DFS55_08050	zinc metalloprotease	-0.0052	-0.67	1.6e-07	6e-06	-0.79	-0.54	0.014	0.1	Not Significant
DFS55_08055	flavodoxin-dependent (E)-4-hydroxy-3-methylbut-2-enyl-diphosphate synthase	0.28	1.6	0.018	0.12	0.18	2.0	0.00086	0.013	Not Significant
DFS55_08060	DUF4081 domain-containing protein	-0.099	-0.1	0.31	0.61	0.1	-0.2	0.12	0.39	Not Significant
DFS55_08065	penicillin-binding transpeptidase domain-containing protein	-0.11	-0.13	0.013	0.094	-0.068	-0.62	5.5e-08	3.5e-06	Not Significant
DFS55_08070	DUF1707 domain-containing protein	-0.059	-0.025	0.35	0.64	0.12	-0.037	0.5	0.77	Not Significant
DFS55_08075	type I methionyl aminopeptidase									Not Significant
DFS55_08080	cobyric acid synthase	0.092	0.0086	0.53	0.78	0.1	0.012	0.95	0.98	Not Significant
DFS55_08085	alpha/beta hydrolase	0.13	0.23	0.25	0.56	0.057	0.21	0.13	0.41	Not Significant
DFS55_08090	glutamine synthetase	0.15	0.12	0.12	0.38	-0.012	-0.0099	0.39	0.7	Not Significant
DFS55_08095	gamma-glutamyl-gamma-aminobutyrate hydrolase family protein	0.13	0.23	0.34	0.64	-0.054	-0.0089	0.71	0.89	Not Significant
DFS55_08100	aldehyde dehydrogenase	0.043	0.48	0.13	0.4	-0.12	-0.63	0.11	0.37	Not Significant
DFS55_08105	3-oxoacyl-ACP reductase	-0.066	-0.13	0.16	0.43	0.18	-0.069	0.59	0.83	Not Significant
DFS55_08110	PPE family protein	0.051	0.14	0.041	0.2	0.27	-0.088	0.23	0.54	Not Significant
DFS55_08115	hypothetical protein	-0.045	0.22	0.92	0.97	-0.17	-0.075	0.98	0.99	Not Significant
DFS55_08120	alkaline phosphatase family protein	0.075	0.17	0.13	0.4	0.077	0.24	0.081	0.32	Not Significant
DFS55_08125	HoxN/HupN/NixA family nickel/cobalt transporter	0.043	0.13	0.22	0.52	0.087	0.063	0.41	0.71	Not Significant
DFS55_08130	mycothione reductase	0.22	0.31	0.1	0.34	-0.053	-0.14	0.087	0.33	Not Significant
DFS55_08135	alpha/beta hydrolase	0.065	0.3	0.028	0.16	-0.013	-0.036	0.29	0.61	Not Significant
DFS55_08140	malate dehydrogenase (quinone)	0.24	0.32	0.93	0.98	0.19	-0.38	0.59	0.83	Not Significant
DFS55_08145	GNAT family N-acetyltransferase	0.013	-0.22	0.67	0.86	0.16	-0.29	0.36	0.67	Not Significant
DFS55_08150	VWA domain-containing protein	0.25	0.33	0.95	0.98	0.06	0.094	0.69	0.88	Not Significant
DFS55_08155	cob(I)yrinic acid a,c-diamide adenosyltransferase	0.25	0.69	0.025	0.14	0.11	0.46	0.015	0.11	Not Significant
DFS55_08160	cobyrinate a,c-diamide synthase	0.015	0.082	0.76	0.91	0.0045	-0.11	0.48	0.76	Not Significant
DFS55_08165	uroporphyrinogen-III C-methyltransferase	0.38	0.21	0.93	0.98	-0.3	-0.57	0.48	0.76	Not Significant
DFS55_08170	MFS transporter	0.028	0.14	0.64	0.85	0.046	-0.71	0.033	0.18	Not Significant
DFS55_08175	GNAT family N-acetyltransferase	0.05	0.11	0.9	0.97	0.00078	-0.015	0.24	0.55	Not Significant
DFS55_08180	proline--tRNA ligase	-0.15	0.31	0.89	0.97	0.0037	-0.21	0.49	0.77	Not Significant
DFS55_08185	DUF4439 domain-containing protein	-0.26	-1.2	0.00016	0.0028	0.091	-1.3	0.046	0.22	Not Significant
DFS55_08190	hypothetical protein	-0.6	-0.88	0.00011	0.002	-0.082	-0.38	0.0097	0.078	Not Significant
DFS55_08195	ribosome maturation factor RimP	0.27	0.21	0.84	0.94	-0.087	-0.67	0.17	0.47	Not Significant
DFS55_08200	transcription termination/antitermination protein NusA	-0.36	-0.73	0.0076	0.064	-0.012	-0.92	0.03	0.17	Not Significant
DFS55_08205	DUF448 domain-containing protein	0.045	-0.1	0.52	0.78	0.065	-0.19	0.41	0.71	Not Significant
DFS55_08210	translation initiation factor IF-2	-0.41	-0.34	0.27	0.58	-0.059	0.3	0.94	0.98	Not Significant
DFS55_08215	30S ribosome-binding factor RbfA	-0.34	-1.2	0.00018	0.0031	-0.81	-1.8	0.00049	0.0084	Hypersusceptible
DFS55_08220	bifunctional oligoribonuclease/PAP phosphatase NrnA	0.15	0.17	0.8	0.92	-0.11	-0.73	0.037	0.19	Not Significant
DFS55_08225	hypothetical protein	0.18	0.043	0.11	0.36	7.3e-05	-0.097	0.12	0.39	Not Significant
DFS55_08230	enoyl-CoA hydratase	0.092	0.097	0.14	0.41	-0.0027	0.012	0.83	0.94	Not Significant
DFS55_08235	DUF2277 domain-containing protein	-0.093	-0.17	0.31	0.61	0.16	0.17	0.94	0.98	Not Significant
DFS55_08240	DUF1802 domain-containing protein	-0.024	0.55	0.22	0.52	0.73	0.8	0.014	0.1	Not Significant
DFS55_08245	hydrolase	-0.024	0.13	0.79	0.92	0.045	-0.093	0.86	0.96	Not Significant
DFS55_08250	DUF3558 domain-containing protein	0.17	0.21	0.0067	0.058	0.05	0.14	0.031	0.17	Not Significant
DFS55_08255	metallophosphoesterase	-0.012	-0.063	0.012	0.086	-0.0036	-0.16	0.077	0.31	Not Significant
DFS55_08260	4'-phosphopantetheinyl transferase	-0.09	-0.47	0.067	0.27	0.3	-0.66	0.22	0.53	Not Significant
DFS55_08265	tRNA pseudouridine(55) synthase TruB	0.0021	-0.19	5.1e-05	0.0011	-0.12	-0.32	0.0059	0.055	Not Significant
DFS55_08270	lipid-transfer protein	0.19	0.22	0.14	0.41	-0.13	-0.19	0.012	0.092	Not Significant
DFS55_08275	acyl-CoA dehydrogenase	-0.0077	-0.028	0.29	0.59	0.021	0.081	0.69	0.88	Not Significant
DFS55_08280	metal-dependent transcriptional regulator	-0.13	0.19	0.88	0.96	0.25	-0.051	0.97	0.99	Not Significant
DFS55_08285	bifunctional riboflavin kinase/FAD synthetase	-0.68	-0.44	0.19	0.47	0.17	-0.57	0.62	0.85	Not Significant
DFS55_08290	30S ribosomal protein S15	0.0076	-1.7	0.089	0.32	-0.12	-2.2	0.0078	0.068	Not Significant
DFS55_08295	polyribonucleotide nucleotidyltransferase									Not Significant
DFS55_08300	insulinase family protein	0.18	0.0082	0.76	0.91	-0.12	0.012	0.42	0.72	Not Significant
DFS55_08305	2-nitropropane dioxygenase	-0.014	0.31	0.045	0.21	-0.19	0.18	0.56	0.81	Not Significant
DFS55_08310	alanine dehydrogenase	0.11	0.37	0.0056	0.05	0.031	-0.033	0.64	0.86	Not Significant
DFS55_08315	SRPBCC family protein	0.23	0.14	0.52	0.78	0.067	-0.047	0.32	0.63	Not Significant
DFS55_08320	metal-dependent hydrolase	0.14	0.12	0.22	0.52	0.083	0.099	0.39	0.7	Not Significant
DFS55_08325	short chain dehydrogenase	0.011	0.22	0.31	0.61	0.081	-0.061	0.093	0.34	Not Significant
DFS55_08330	oxidoreductase	-0.093	0.062	0.7	0.88	0.24	-0.23	0.59	0.83	Not Significant
DFS55_08335	TetR/AcrR family transcriptional regulator	-0.071	-0.0037	0.5	0.76	-0.16	-0.39	0.84	0.95	Not Significant
DFS55_08340	hypothetical protein	-0.073	0.18	0.17	0.45	-0.0052	0.14	0.8	0.93	Not Significant
DFS55_08345	2Fe-2S ferredoxin	0.0066	0.061	0.11	0.36	0.086	0.002	0.64	0.86	Not Significant
DFS55_08350	dihydrodipicolinate reductase	-0.013	0.099	0.62	0.83	0.072	-0.14	0.62	0.85	Not Significant
DFS55_08355	HNH endonuclease	-0.069	0.072	0.54	0.79	0.021	-0.03	0.19	0.5	Not Significant
DFS55_08360	hypothetical protein	-0.063	0.066	0.92	0.97	0.056	0.015	0.94	0.98	Not Significant
DFS55_08365	4-hydroxy-tetrahydrodipicolinate reductase									Not Significant
DFS55_08370	hypothetical protein	0.15	-0.28	0.0093	0.072	0.025	-0.52	0.019	0.13	Not Significant
DFS55_08375	flavodoxin family protein	-0.16	-0.059	0.29	0.6	0.15	-0.00062	0.7	0.88	Not Significant
DFS55_08380	thioesterase family protein	0.025	0.31	0.075	0.29	0.026	-0.062	0.76	0.91	Not Significant
DFS55_08385	long-chain fatty acid--CoA ligase	0.15	0.16	0.43	0.71	-0.3	-0.57	0.00031	0.0059	Not Significant
DFS55_08390	carbamoyl-phosphate-synthetase	0.053	0.12	0.78	0.92	0.074	-0.33	0.35	0.67	Not Significant
DFS55_08395	PE-PGRS family protein	0.49	0.42	0.83	0.93	-0.27	-0.7	0.19	0.5	Not Significant
DFS55_08400	SDR family NAD(P)-dependent oxidoreductase	0.16	0.33	0.17	0.44	0.0063	-0.0026	0.99	1.0	Not Significant
DFS55_08405	glycosyltransferase	-0.014	0.0018	0.91	0.97	0.035	-0.22	0.3	0.61	Not Significant
DFS55_08410	dienelactone hydrolase	-0.038	-0.082	0.074	0.28	0.023	-0.16	0.51	0.78	Not Significant
DFS55_08415	thymidylate synthase									Not Significant
DFS55_08420	dihydrofolate reductase									Not Significant
DFS55_08425	cell division protein DivIVA	0.065	-0.25	0.072	0.28	0.006	-0.39	0.2	0.51	Not Significant
DFS55_08430	winged helix-turn-helix domain-containing protein	0.18	-0.02	0.91	0.97	-0.017	-0.055	0.81	0.93	Not Significant
DFS55_08440	thymidylate synthase (FAD)	0.15	0.11	0.0031	0.031	-0.2	-0.92	8.1e-06	0.00027	Not Significant
DFS55_08445	4-hydroxy-tetrahydrodipicolinate synthase									Not Significant
DFS55_08450	RNase J family beta-CASP ribonuclease	-0.021	-0.1	0.0065	0.057	0.0021	-0.4	0.19	0.49	Not Significant
DFS55_08455	SAM-dependent methyltransferase	-0.0017	0.24	0.57	0.81	0.026	-0.56	0.52	0.79	Not Significant
DFS55_08460	NAD(P)-dependent oxidoreductase	-0.12	-0.39	6.4e-05	0.0013	0.096	-0.052	0.39	0.7	Not Significant
DFS55_08465	antibiotic biosynthesis monooxygenase	-0.14	-0.14	0.13	0.4	-0.074	-0.14	0.023	0.14	Not Significant
DFS55_08470	DNA translocase FtsK	0.095	0.055	0.75	0.91	-0.024	0.0014	0.93	0.98	Not Significant
DFS55_08475	amino-acid N-acetyltransferase	-0.091	-0.21	0.001	0.013	-0.046	-0.67	0.00032	0.006	Not Significant
DFS55_08480	CDP-diacylglycerol--glycerol-3-phosphate 3-phosphatidyltransferase	0.26	0.4	0.82	0.93	-0.12	-1.0	0.092	0.34	Not Significant
DFS55_08485	XRE family transcriptional regulator	0.063	-0.057	0.29	0.59	0.035	-0.056	0.46	0.75	Not Significant
DFS55_08490	PspA/IM30 family protein	-0.1	-0.097	0.08	0.3	0.061	-0.089	0.022	0.14	Not Significant
DFS55_08495	hypothetical protein	-0.066	-0.0026	0.97	0.99	0.11	-0.015	0.78	0.92	Not Significant
DFS55_08500	hypothetical protein	0.077	0.21	0.29	0.6	-0.0063	0.3	0.19	0.49	Not Significant
DFS55_08505	limonene-1,2-epoxide hydrolase	0.016	0.054	0.91	0.97	0.05	0.073	0.25	0.56	Not Significant
DFS55_08510	glycosyl transferase	-0.23	-0.21	0.16	0.44	-0.053	0.48	0.23	0.55	Not Significant
DFS55_08515	hypothetical protein	-0.076	0.088	0.21	0.5	0.022	-0.016	0.96	0.99	Not Significant
DFS55_08520	DUF3046 domain-containing protein	0.13	0.13	0.006	0.053	-0.0075	0.034	0.53	0.79	Not Significant
DFS55_08525	iron reductase	0.054	0.27	0.0037	0.036	0.066	0.3	0.013	0.094	Not Significant
DFS55_08530	recombinase RecA	-0.15	-0.57	0.00031	0.005	-0.092	-0.99	2.4e-08	1.6e-06	Hypersusceptible
DFS55_08535	regulatory protein RecX	0.25	0.052	0.66	0.86	0.17	-0.51	0.21	0.52	Not Significant
DFS55_08540	tRNA (N6-isopentenyl adenosine(37)-C2)-methylthiotransferase MiaB	0.088	-0.018	0.63	0.84	-0.15	-0.062	0.64	0.86	Not Significant
DFS55_08545	hypothetical protein	0.051	0.023	0.44	0.72	0.016	0.091	0.42	0.72	Not Significant
DFS55_08550	DUF349 domain-containing protein	0.12	0.17	0.028	0.16	0.09	0.26	0.029	0.17	Not Significant
DFS55_08555	hypothetical protein	0.15	0.52	4.1e-06	0.00012	0.27	0.27	0.022	0.14	Not Significant
DFS55_08560	hypothetical protein	0.14	0.31	0.52	0.77	0.61	0.53	0.1	0.35	Not Significant
DFS55_08565	tRNA (adenosine(37)-N6)-dimethylallyltransferase MiaA	-0.33	-0.2	0.58	0.81	-0.024	-0.078	0.79	0.93	Not Significant
DFS55_08570	diaminopimelate epimerase	0.23	0.21	0.46	0.73	-0.19	-0.0096	0.57	0.82	Not Significant
DFS55_08575	GTPase HflX	-0.0037	0.06	0.43	0.71	0.064	0.1	0.38	0.69	Not Significant
DFS55_08580	acyl-CoA dehydrogenase	-0.028	0.021	0.98	0.99	-0.0013	-0.057	0.26	0.57	Not Significant
DFS55_08585	hypothetical protein	0.12	0.25	0.52	0.78	-0.1	-0.27	0.033	0.18	Not Significant
DFS55_08590	hypothetical protein	-0.028	-0.11	0.0086	0.068	-0.0018	-0.04	0.92	0.97	Not Significant
DFS55_08595	LexA repressor									Not Significant
DFS55_08600	LysM peptidoglycan-binding domain-containing protein	-0.11	-0.072	0.3	0.61	0.012	-0.12	0.33	0.64	Not Significant
DFS55_08605	transcriptional regulator NrdR	0.076	0.072	0.39	0.68	0.18	-0.043	0.97	0.99	Not Significant
DFS55_08610	FABP family protein	-0.016	0.074	0.53	0.78	-0.14	0.02	0.33	0.65	Not Significant
DFS55_08615	PhzF family phenazine biosynthesis protein	-0.002	-0.007	0.76	0.91	0.088	0.21	0.35	0.66	Not Significant
DFS55_08620	alpha/beta hydrolase	-0.23	-0.27	0.0022	0.025	0.18	-0.13	0.42	0.72	Not Significant
DFS55_08625	PAC2 family protein	0.047	-0.04	0.49	0.76	0.055	0.041	0.25	0.56	Not Significant
DFS55_08630	serine protease	-0.041	-0.23	0.0056	0.05	-0.14	-0.17	0.063	0.27	Not Significant
DFS55_08635	Si-specific NAD(P)(+) transhydrogenase	0.075	0.0091	0.31	0.61	0.14	-0.064	0.67	0.87	Not Significant
DFS55_08640	DUF4192 domain-containing protein	0.11	0.0018	0.15	0.43	0.069	0.31	0.82	0.94	Not Significant
DFS55_08645	metal-dependent transcriptional regulator									Not Significant
DFS55_08650	RNA polymerase subunit sigma	-1.7	-2.3	4.2e-18	8.3e-16	-1.7	-0.95	1.6e-07	8.8e-06	Hypersusceptible
DFS55_08655	DUF3099 domain-containing protein	0.13	0.067	0.41	0.69	-0.1	0.019	0.58	0.82	Not Significant
DFS55_08660	DUF3039 domain-containing protein	0.043	-0.042	0.67	0.87	-0.032	-0.2	0.011	0.084	Not Significant
DFS55_08665	YihY/virulence factor BrkB family protein	0.2	0.81	1.6e-11	1.2e-09	-0.015	0.58	0.0013	0.018	Hypertolerant
DFS55_08670	hypothetical protein	-0.14	0.31	0.12	0.38	0.0067	0.26	0.79	0.93	Not Significant
DFS55_08675	DUF952 domain-containing protein	0.063	0.32	0.41	0.7	-0.0075	-0.36	0.33	0.64	Not Significant
DFS55_08680	hypothetical protein	-0.079	0.36	0.098	0.33	-0.02	-0.36	0.16	0.46	Not Significant
DFS55_08685	IS3 family transposase	-0.025	-0.074	0.021	0.13	-0.0013	-0.012	0.65	0.86	Not Significant
DFS55_08690	RNA polymerase sigma factor									Not Significant
DFS55_08695	ROK family protein	0.29	0.16	0.63	0.84	-0.38	-0.17	0.95	0.98	Not Significant
DFS55_08700	inositol monophosphatase	0.059	-0.054	0.15	0.42	0.14	-0.21	0.53	0.79	Not Significant
DFS55_08705	LytR family transcriptional regulator	-0.24	-0.24	0.48	0.75	0.093	0.38	0.87	0.96	Not Significant
DFS55_08710	DUF4193 domain-containing protein									Not Significant
DFS55_08715	DUF3093 domain-containing protein	0.0056	-0.98	0.079	0.29	-0.019	-1.4	0.025	0.15	Not Significant
DFS55_08720	dUTP diphosphatase									Not Significant
DFS55_08725	DUF3710 domain-containing protein	-0.058	-0.5	0.009	0.071	-0.024	-0.84	0.0032	0.036	Not Significant
DFS55_08730	hypothetical protein	0.045	-0.24	0.036	0.18	0.056	-0.34	0.19	0.49	Not Significant
DFS55_08735	DNA-binding protein	0.11	0.23	0.83	0.93	-0.25	1.0	0.017	0.11	Not Significant
DFS55_08740	DUF3159 domain-containing protein	-0.093	-0.32	8.7e-06	0.00023	-0.03	-0.41	0.00034	0.0064	Not Significant
DFS55_08745	TrkA family potassium uptake protein	0.28	0.12	0.67	0.87	-0.32	-0.7	0.37	0.69	Not Significant
DFS55_08750	TrkA family potassium uptake protein									Not Significant
DFS55_08755	APC family permease									Not Significant
DFS55_08760	class I SAM-dependent RNA methyltransferase	0.24	0.25	0.77	0.91	0.19	0.033	0.88	0.96	Not Significant
DFS55_08765	hypothetical protein									Not Significant
DFS55_08770	CBS domain-containing protein	-0.072	0.13	0.38	0.68	0.18	0.41	0.0019	0.024	Not Significant
DFS55_08775	1-deoxy-D-xylulose-5-phosphate synthase	0.14	0.33	0.028	0.15	0.006	0.36	0.13	0.41	Not Significant
DFS55_08780	ribonuclease D	-0.33	-0.4	6.8e-05	0.0014	0.082	-0.4	0.0068	0.061	Not Significant
DFS55_08785	DUF3000 domain-containing protein	0.3	0.73	3.4e-05	0.00074	-0.028	0.59	0.081	0.31	Not Significant
DFS55_08790	enoyl-CoA hydratase	-0.076	-0.052	0.058	0.25	-0.0084	-0.036	0.23	0.54	Not Significant
DFS55_08795	uroporphyrinogen decarboxylase									Not Significant
DFS55_08800	protoporphyrinogen oxidase	0.4	-0.06	0.49	0.76	0.46	-0.45	0.32	0.63	Not Significant
DFS55_08805	hypothetical protein									Not Significant
DFS55_08810	class I SAM-dependent methyltransferase	0.077	0.13	0.36	0.66	0.16	-0.079	0.83	0.94	Not Significant
DFS55_08815	hypothetical protein	0.038	0.17	0.29	0.59	0.078	-0.025	0.83	0.94	Not Significant
DFS55_08820	peptide-methionine (R)-S-oxide reductase	0.19	-0.49	0.0024	0.026	0.014	-0.99	0.022	0.14	Not Significant
DFS55_08825	DUF2029 domain-containing protein	-0.016	-0.16	0.23	0.53	-0.18	-0.69	0.36	0.67	Not Significant
DFS55_08830	alpha/beta hydrolase	0.094	0.003	0.34	0.64	-0.16	-0.28	0.034	0.18	Not Significant
DFS55_08835	pyrimidine reductase family protein	0.019	0.19	0.26	0.57	0.067	0.1	0.099	0.35	Not Significant
DFS55_08840	cell division protein ZapE	0.068	0.16	0.63	0.84	0.016	0.081	0.91	0.97	Not Significant
DFS55_08845	GNAT family N-acetyltransferase	0.25	0.15	0.02	0.12	0.18	0.3	0.011	0.083	Not Significant
DFS55_08850	hypothetical protein	-0.012	-0.012	0.83	0.93	0.12	0.1	0.17	0.46	Not Significant
DFS55_08855	hypothetical protein	0.027	0.11	0.2	0.49	0.15	0.33	0.03	0.17	Not Significant
DFS55_08860	DUF732 domain-containing protein	-0.017	-0.078	0.061	0.26	0.18	0.049	0.64	0.86	Not Significant
DFS55_08865	DUF732 domain-containing protein	-0.012	0.088	0.46	0.74	0.12	-0.045	0.63	0.85	Not Significant
DFS55_08870	cytochrome c oxidase assembly protein	0.18	0.034	0.84	0.94	0.053	-0.097	0.8	0.93	Not Significant
DFS55_08875	cation transporter	0.21	0.32	0.18	0.46	0.2	-0.02	0.88	0.96	Not Significant
DFS55_08880	hypothetical protein	-0.079	0.18	0.83	0.93	0.059	0.45	0.11	0.37	Not Significant
DFS55_08885	aldehyde dehydrogenase	-0.051	0.19	0.32	0.62	-0.18	-0.12	0.17	0.47	Not Significant
DFS55_08890	carboxymuconolactone decarboxylase	0.11	0.02	0.12	0.37	-0.049	-0.43	0.0022	0.028	Not Significant
DFS55_08895	NAD(P)-dependent oxidoreductase	0.24	0.18	0.93	0.98	0.064	0.016	0.76	0.92	Not Significant
DFS55_08900	NAD(P)-dependent oxidoreductase	0.088	-0.062	0.75	0.9	0.11	-0.18	0.71	0.89	Not Significant
DFS55_08905	TetR/AcrR family transcriptional regulator	-0.077	-0.069	0.072	0.28	0.14	0.14	0.14	0.41	Not Significant
DFS55_08910	DUF732 domain-containing protein	-0.18	-0.33	0.13	0.4	0.012	-0.49	0.26	0.57	Not Significant
DFS55_08920	hypothetical protein	-0.024	-0.14	0.029	0.16	0.15	-0.2	0.55	0.8	Not Significant
DFS55_08925	amidohydrolase	-0.069	-0.0019	0.96	0.99	0.014	-0.39	0.42	0.72	Not Significant
DFS55_08930	transcriptional regulator	0.12	0.12	0.92	0.98	-0.081	-0.2	0.29	0.6	Not Significant
DFS55_08935	SDR family NAD(P)-dependent oxidoreductase	0.051	0.32	0.021	0.13	0.25	0.14	0.82	0.94	Not Significant
DFS55_08940	acetoacetate decarboxylase	-0.095	-0.054	0.75	0.91	0.022	-0.061	0.93	0.98	Not Significant
DFS55_08945	amidohydrolase	0.19	0.11	0.54	0.79	-0.026	-0.11	0.39	0.7	Not Significant
DFS55_08950	amidohydrolase	-0.053	0.1	0.77	0.91	0.15	-0.053	0.57	0.81	Not Significant
DFS55_08955	hypothetical protein	0.029	0.12	0.34	0.64	-0.012	0.11	0.63	0.85	Not Significant
DFS55_08960	hypothetical protein	0.41	0.3	0.41	0.69	0.5	-0.098	0.89	0.96	Not Significant
DFS55_08965	hypothetical protein	0.16	0.17	0.16	0.43	-0.12	-0.12	0.24	0.55	Not Significant
DFS55_08970	DUF3761 domain-containing protein	-0.19	-0.25	0.0085	0.068	0.067	0.037	0.43	0.73	Not Significant
DFS55_08975	hypothetical protein	-0.038	0.062	0.26	0.57	0.0089	-0.039	0.89	0.96	Not Significant
DFS55_08980	tRNA-Val									Not Significant
DFS55_08990	tRNA-Gly									Not Significant
DFS55_09000	hypothetical protein	0.046	0.23	0.29	0.59	0.16	-0.34	0.88	0.96	Not Significant
DFS55_09005	hypothetical protein	-0.016	0.076	0.6	0.83	0.0055	-0.15	0.083	0.32	Not Significant
DFS55_09010	enoyl-CoA hydratase/isomerase family protein	0.097	0.076	0.54	0.79	-0.027	-0.2	0.77	0.92	Not Significant
DFS55_09015	long-chain fatty acid--CoA ligase	0.032	0.13	0.83	0.94	-0.0009	-0.28	0.085	0.32	Not Significant
DFS55_09020	hypothetical protein	-0.098	0.063	0.89	0.97	-0.25	0.13	0.86	0.96	Not Significant
DFS55_09025	SDR family NAD(P)-dependent oxidoreductase	0.043	0.3	0.72	0.89	-0.11	-0.34	0.12	0.39	Not Significant
DFS55_09030	catalase	0.081	0.16	0.2	0.49	0.073	0.26	0.081	0.31	Not Significant
DFS55_09035	sulfite exporter TauE/SafE family protein	0.11	0.19	0.054	0.24	0.0046	0.026	0.85	0.96	Not Significant
DFS55_09040	STAS domain-containing protein	-0.014	0.057	0.8	0.92	-0.047	-0.09	0.042	0.21	Not Significant
DFS55_09045	TetR/AcrR family transcriptional regulator	-0.0038	0.14	0.68	0.87	0.021	0.093	0.72	0.89	Not Significant
DFS55_09050	DedA family protein	0.015	0.043	0.14	0.4	0.052	-0.57	0.11	0.38	Not Significant
DFS55_09055	SGNH/GDSL hydrolase family protein	0.11	0.035	0.79	0.92	0.032	0.048	0.54	0.8	Not Significant
DFS55_09060	IclR family transcriptional regulator	0.16	0.34	0.23	0.53	-0.041	-0.13	0.99	1.0	Not Significant
DFS55_09065	class II aldolase/adducin family protein	-0.067	0.028	0.48	0.75	0.16	0.046	0.47	0.76	Not Significant
DFS55_09070	3-(cis-5,6-dihydroxycyclohexa-1, 3-dien-1-yl)propanoate dehydrogenase	0.07	0.4	0.18	0.46	0.032	-0.089	0.98	1.0	Not Significant
DFS55_09080	3-phenylpropionate dioxygenase	0.36	0.28	0.078	0.29	0.037	-0.12	0.92	0.97	Not Significant
DFS55_09085	aromatic ring-hydroxylating dioxygenase subunit alpha	0.061	0.16	0.033	0.17	0.039	-0.18	0.67	0.88	Not Significant
DFS55_09090	DUF2231 domain-containing protein	0.035	0.1	0.22	0.51	-0.24	-0.44	0.0062	0.057	Not Significant
DFS55_09095	hemerythrin domain-containing protein	0.21	0.04	0.26	0.56	-0.0084	0.019	0.66	0.87	Not Significant
DFS55_09100	protocatechuate 3,4-dioxygenase subunit beta	0.09	-0.098	0.53	0.78	0.054	-0.38	0.52	0.79	Not Significant
DFS55_09105	protocatechuate 3,4-dioxygenase subunit alpha	-0.15	-0.031	0.092	0.32	-0.079	0.13	0.33	0.65	Not Significant
DFS55_09110	3-carboxy-cis,cis-muconate cycloisomerase	0.025	0.83	0.29	0.59	-0.021	-0.53	0.67	0.87	Not Significant
DFS55_09115	hypothetical protein	0.11	0.09	0.45	0.72	0.16	0.16	0.27	0.58	Not Significant
DFS55_09120	hypothetical protein	0.0042	-0.011	0.87	0.95	0.19	-0.46	0.036	0.19	Not Significant
DFS55_09125	class I SAM-dependent methyltransferase	0.11	-0.017	0.84	0.94	0.23	0.0048	0.88	0.96	Not Significant
DFS55_09130	ferredoxin family protein	0.098	0.21	0.0038	0.037	0.035	0.072	0.92	0.97	Not Significant
DFS55_09135	transcriptional regulator									Not Significant
DFS55_09140	hypothetical protein	0.091	0.082	0.26	0.56	0.17	0.19	0.19	0.49	Not Significant
DFS55_09145	LuxR family transcriptional regulator	-0.026	-0.0088	0.64	0.85	0.067	0.11	0.79	0.93	Not Significant
DFS55_09150	nitronate monooxygenase	0.16	0.041	0.98	0.99	0.13	-0.057	0.41	0.71	Not Significant
DFS55_09155	DUF1990 domain-containing protein	-0.007	0.085	0.21	0.51	0.039	0.14	0.16	0.45	Not Significant
DFS55_09160	oxidoreductase	0.028	0.19	0.0072	0.061	0.013	0.13	0.48	0.76	Not Significant
DFS55_09165	PaaI family thioesterase	0.26	0.073	0.82	0.93	0.082	-0.34	0.055	0.24	Not Significant
DFS55_09170	amidohydrolase	0.12	0.11	0.26	0.57	0.24	0.0021	0.18	0.48	Not Significant
DFS55_09175	Na+/H+ antiporter	-0.14	0.16	0.83	0.93	0.11	-0.2	0.34	0.66	Not Significant
DFS55_09180	threonine--tRNA ligase									Not Significant
DFS55_09185	HIT domain-containing protein	0.27	0.35	0.16	0.44	-0.029	0.5	0.016	0.11	Not Significant
DFS55_09190	CDP-alcohol phosphatidyltransferase family protein									Not Significant
DFS55_09195	phosphatidylinositol mannoside acyltransferase									Not Significant
DFS55_09200	alpha-(1-2)-phosphatidylinositol mannosyltransferase									Not Significant
DFS55_09205	NUDIX domain-containing protein	0.29	0.3	0.059	0.25	0.32	0.32	0.42	0.72	Not Significant
DFS55_09210	pyridoxal 5'-phosphate synthase lyase subunit PdxS	-0.0067	0.052	0.71	0.88	-0.05	-0.0023	0.8	0.93	Not Significant
DFS55_09215	acyl-CoA thioesterase II	-0.044	0.074	0.13	0.38	-0.019	-0.022	0.44	0.73	Not Significant
DFS55_09220	pyridoxal 5'-phosphate synthase glutaminase subunit PdxT									Not Significant
DFS55_09225	YebC/PmpR family DNA-binding transcriptional regulator									Not Significant
DFS55_09230	polyamine aminopropyltransferase	-0.0024	0.018	0.27	0.57	0.052	-0.037	0.5	0.77	Not Significant
DFS55_09235	DUF350 domain-containing protein	0.029	0.11	0.013	0.091	0.048	0.042	0.51	0.78	Not Significant
DFS55_09240	DUF4247 domain-containing protein	0.037	-0.00087	0.65	0.85	-0.1	-0.088	0.0062	0.057	Not Significant
DFS55_09245	DUF2617 domain-containing protein	0.18	0.28	0.26	0.56	0.27	0.1	0.89	0.96	Not Significant
DFS55_09250	DUF4178 domain-containing protein	-0.042	-0.007	0.1	0.34	-0.0066	0.018	0.54	0.8	Not Significant
DFS55_09255	crossover junction endodeoxyribonuclease RuvC	-0.042	0.055	0.69	0.88	0.01	-0.21	0.58	0.82	Not Significant
DFS55_09260	Holliday junction branch migration protein RuvA									Not Significant
DFS55_09265	Holliday junction branch migration DNA helicase RuvB									Not Significant
DFS55_09270	hypothetical protein	0.0073	0.21	0.002	0.023	0.064	0.074	0.26	0.57	Not Significant
DFS55_09275	oxidoreductase	-0.051	0.062	0.028	0.15	0.046	-0.043	0.91	0.97	Not Significant
DFS55_09280	4-aminobutyrate--2-oxoglutarate transaminase	0.046	-0.013	0.97	0.99	0.012	-0.26	0.034	0.18	Not Significant
DFS55_09285	preprotein translocase subunit YajC	0.094	0.042	0.38	0.68	-0.003	-0.0059	0.88	0.96	Not Significant
DFS55_09290	protein translocase subunit SecD	0.12	0.69	0.077	0.29	-0.017	-0.28	0.59	0.83	Not Significant
DFS55_09295	protein translocase subunit SecF	0.19	0.11	0.28	0.58	0.15	0.66	0.0073	0.064	Not Significant
DFS55_09300	hypothetical protein	0.013	-0.15	0.03	0.16	-0.09	-0.012	0.63	0.85	Not Significant
DFS55_09305	adenine phosphoribosyltransferase	0.15	0.34	0.02	0.12	0.18	0.27	0.0026	0.03	Not Significant
DFS55_09310	RelA/SpoT family protein	0.013	0.28	1.2e-05	0.0003	0.11	-0.024	0.4	0.7	Not Significant
DFS55_09315	protein kinase	-0.086	0.097	0.51	0.77	0.014	-0.27	0.54	0.8	Not Significant
DFS55_09320	peptidyl-prolyl cis-trans isomerase									Not Significant
DFS55_09325	MBL fold metallo-hydrolase	-0.099	-0.15	0.00089	0.012	-0.39	-0.25	0.93	0.98	Not Significant
DFS55_09330	histidine--tRNA ligase									Not Significant
DFS55_09335	hypothetical protein	0.16	0.18	0.17	0.45	0.095	0.18	0.036	0.19	Not Significant
DFS55_09340	transposase	-0.03	0.042	0.34	0.64	0.068	-0.067	0.66	0.87	Not Significant
DFS55_09345	HNH endonuclease	0.085	0.19	0.025	0.14	0.1	0.078	0.2	0.51	Not Significant
DFS55_09350	radical SAM protein	0.11	0.17	0.31	0.62	0.078	-0.31	0.14	0.42	Not Significant
DFS55_09355	hypothetical protein	0.16	0.24	0.25	0.55	0.11	0.031	0.27	0.58	Not Significant
DFS55_09360	hypothetical protein	0.013	0.013	1.0	1.0	0.27	0.28	0.043	0.21	Not Significant
DFS55_09365	XRE family transcriptional regulator	0.076	-0.091	0.44	0.72	-0.19	-0.4	0.013	0.094	Not Significant
DFS55_09370	aldolase	-0.022	0.16	0.16	0.43	-0.044	-0.14	0.45	0.74	Not Significant
DFS55_09375	dihydrodipicolinate synthase family protein	0.12	0.28	0.044	0.21	0.14	-0.041	0.29	0.61	Not Significant
DFS55_09380	hypothetical protein	-0.057	0.18	0.43	0.71	0.11	-0.15	0.23	0.54	Not Significant
DFS55_09385	SRPBCC family protein	-0.081	-0.024	0.57	0.81	-0.1	0.082	0.57	0.82	Not Significant
DFS55_09390	oxidoreductase	0.14	0.23	0.53	0.78	0.12	0.076	0.61	0.84	Not Significant
DFS55_09395	aspartate--tRNA ligase									Not Significant
DFS55_09400	hypothetical protein	-0.051	0.054	0.92	0.97	-0.083	-0.13	0.062	0.27	Not Significant
DFS55_09405	hypothetical protein	0.077	0.024	0.039	0.19	0.055	-0.021	0.46	0.75	Not Significant
DFS55_09410	hypothetical protein	0.089	0.15	0.004	0.039	-0.04	0.27	0.051	0.23	Not Significant
DFS55_09415	hypothetical protein	-0.023	-0.028	0.44	0.72	0.012	0.051	0.5	0.77	Not Significant
DFS55_09420	nitroreductase family deazaflavin-dependent oxidoreductase	0.022	0.14	0.49	0.76	-0.25	-0.066	0.5	0.78	Not Significant
DFS55_09425	aromatic acid exporter family protein	0.081	0.07	0.31	0.62	0.097	0.35	0.46	0.75	Not Significant
DFS55_09430	hypothetical protein	-0.084	-0.012	0.91	0.97	-0.067	0.11	0.89	0.96	Not Significant
DFS55_09435	transglutaminase family protein	0.057	0.16	0.09	0.32	-0.11	-0.047	0.26	0.57	Not Significant
DFS55_09440	hypothetical protein	0.084	0.22	0.041	0.2	0.012	0.19	0.0086	0.072	Not Significant
DFS55_09445	hypothetical protein	0.07	0.071	0.034	0.17	0.07	-0.11	0.43	0.73	Not Significant
DFS55_09450	hypothetical protein	-0.0062	-0.087	0.033	0.17	-0.052	-0.18	0.33	0.64	Not Significant
DFS55_09455	replication-associated recombination protein A	0.032	0.063	0.51	0.77	0.14	0.076	0.51	0.78	Not Significant
DFS55_09460	hypothetical protein	-0.026	-0.0066	0.5	0.76	0.02	0.14	0.69	0.88	Not Significant
DFS55_09465	hypothetical protein	-0.1	-0.045	0.88	0.96	0.0067	-0.094	0.14	0.43	Not Significant
DFS55_09470	hypothetical protein	-0.018	0.068	0.93	0.98	0.057	-0.26	0.45	0.74	Not Significant
DFS55_09475	alanine--tRNA ligase									Not Significant
DFS55_09485	aminodeoxychorismate lyase	-0.37	-1.1	3e-11	2e-09	-0.27	-0.49	0.14	0.42	Not Significant
DFS55_09490	shikimate dehydrogenase	0.14	-0.33	0.091	0.32	-0.55	0.35	0.57	0.82	Not Significant
DFS55_09495	prepilin peptidase	0.3	0.18	0.97	0.99	-0.1	0.31	0.17	0.47	Not Significant
DFS55_09500	LLM class flavin-dependent oxidoreductase	0.034	0.031	0.88	0.96	-0.066	-0.21	0.0057	0.054	Not Significant
DFS55_09505	LLM class flavin-dependent oxidoreductase	0.014	-0.096	0.039	0.19	0.076	-0.2	0.94	0.98	Not Significant
DFS55_09510	luciferase	0.055	0.18	0.35	0.65	0.055	0.24	0.87	0.96	Not Significant
DFS55_09515	acyl-CoA dehydrogenase	0.067	0.1	0.25	0.55	0.044	-0.046	0.7	0.88	Not Significant
DFS55_09520	peptide ABC transporter substrate-binding protein	0.085	0.16	0.99	0.99	0.021	-0.17	0.9	0.97	Not Significant
DFS55_09525	ABC transporter permease	0.093	0.081	0.92	0.97	-0.1	-0.014	0.94	0.98	Not Significant
DFS55_09530	ABC transporter permease	-0.015	-0.04	0.71	0.88	0.0065	0.091	0.3	0.61	Not Significant
DFS55_09535	ABC transporter ATP-binding protein	0.056	0.098	0.13	0.39	0.13	0.21	0.26	0.57	Not Significant
DFS55_09540	chorismate synthase									Not Significant
DFS55_09545	shikimate kinase									Not Significant
DFS55_09550	3-dehydroquinate synthase									Not Significant
DFS55_09555	type II 3-dehydroquinate dehydratase									Not Significant
DFS55_09560	hypothetical protein	0.22	0.42	0.0088	0.07	0.24	0.74	0.029	0.17	Not Significant
DFS55_09565	aminopeptidase P family protein	0.028	-0.17	0.024	0.14	0.19	-0.49	0.62	0.85	Not Significant
DFS55_09570	elongation factor P									Not Significant
DFS55_09575	N utilization substance protein B									Not Significant
DFS55_09580	antitermination protein NusB	-0.082	0.07	0.66	0.86	0.039	0.01	0.2	0.51	Not Significant
DFS55_09585	amino acid decarboxylase	0.22	0.2	0.019	0.12	-0.14	-0.19	0.019	0.13	Not Significant
DFS55_09595	HAMP domain-containing protein	-0.027	0.057	0.18	0.46	0.11	0.19	0.11	0.36	Not Significant
DFS55_09600	DNA-binding response regulator	0.2	0.16	0.8	0.92	-0.13	-0.18	0.8	0.93	Not Significant
DFS55_09605	hypothetical protein	0.18	0.35	1.0	1.0	0.066	-0.5	0.51	0.78	Not Significant
DFS55_09610	hypothetical protein	-0.0074	0.25	0.71	0.89	-0.15	-0.43	0.2	0.51	Not Significant
DFS55_09615	GntR family transcriptional regulator	-0.11	-0.031	0.67	0.86	-0.14	-0.042	0.85	0.95	Not Significant
DFS55_09620	ferredoxin family protein	-0.084	0.2	0.61	0.83	0.14	-0.27	0.88	0.96	Not Significant
DFS55_09625	ABC transporter substrate-binding protein	-0.073	0.19	0.35	0.64	-0.015	-0.13	0.93	0.98	Not Significant
DFS55_09630	ABC transporter permease	0.19	0.44	0.028	0.16	0.11	0.039	0.97	0.99	Not Significant
DFS55_09635	ABC transporter ATP-binding protein	0.047	0.18	0.64	0.85	0.38	0.46	0.034	0.18	Not Significant
DFS55_09640	fumarate reductase/succinate dehydrogenase flavoprotein subunit	0.1	0.21	0.009	0.071	0.059	0.12	0.14	0.42	Not Significant
DFS55_09645	N-acetyltransferase	-0.03	0.26	0.87	0.96	0.061	-0.14	0.41	0.71	Not Significant
DFS55_09650	hypothetical protein	-0.071	-0.03	0.14	0.41	0.034	0.19	0.45	0.74	Not Significant
DFS55_09655	bifunctional pyrimidine operon transcriptional regulator/uracil phosphoribosyltransferase									Not Significant
DFS55_09660	aspartate carbamoyltransferase									Not Significant
DFS55_09665	dihydroorotase									Not Significant
DFS55_09670	transporter	-0.32	0.0064	0.1	0.34	-0.36	0.87	0.42	0.72	Not Significant
DFS55_09675	carbamoyl-phosphate synthase small subunit									Not Significant
DFS55_09680	carbamoyl-phosphate synthase large subunit	0.66	0.78	0.32	0.62	-0.3	-0.62	0.19	0.49	Not Significant
DFS55_09685	orotidine-5'-phosphate decarboxylase	-0.11	-0.17	0.07	0.28	0.11	-0.34	0.1	0.36	Not Significant
DFS55_09695	integration host factor									Not Significant
DFS55_09700	guanylate kinase	-0.076	-0.23	0.18	0.47	0.078	-0.35	0.14	0.41	Not Significant
DFS55_09705	DNA-directed RNA polymerase subunit omega									Not Significant
DFS55_09710	bifunctional phosphopantothenoylcysteine decarboxylase/phosphopantothenate--cysteine ligase CoaBC	0.14	0.03	0.6	0.82	-0.56	-0.36	0.2	0.51	Not Significant
DFS55_09715	methionine adenosyltransferase	-0.12	-0.31	0.019	0.12	0.13	0.12	0.86	0.96	Not Significant
DFS55_09720	pyridoxamine 5'-phosphate oxidase family protein	-0.058	-0.044	0.56	0.8	0.038	-0.18	0.24	0.55	Not Significant
DFS55_09725	Lrp/AsnC family transcriptional regulator	0.071	0.083	0.27	0.57	-0.034	-0.08	0.78	0.92	Not Significant
DFS55_09730	LLM class flavin-dependent oxidoreductase	0.038	0.02	0.71	0.89	-0.04	0.087	0.27	0.58	Not Significant
DFS55_09735	NAD(P)/FAD-dependent oxidoreductase	-0.037	0.046	0.19	0.48	-0.054	-0.18	0.15	0.43	Not Significant
DFS55_09740	alpha/beta hydrolase	-0.013	0.012	0.48	0.75	-0.062	-0.092	0.39	0.7	Not Significant
DFS55_09745	lysoplasmalogenase	0.053	-0.023	0.29	0.6	-0.05	-0.38	0.21	0.52	Not Significant
DFS55_09750	primosomal protein N'									Not Significant
DFS55_09755	MarR family transcriptional regulator									Not Significant
DFS55_09760	class I SAM-dependent methyltransferase	-0.039	0.028	0.45	0.73	-0.048	-0.058	0.59	0.83	Not Significant
DFS55_09765	methionyl-tRNA formyltransferase									Not Significant
DFS55_09770	16S rRNA m5C967 methyltransferase	0.16	0.0013	0.2	0.49	0.028	-0.18	0.39	0.7	Not Significant
DFS55_09775	ribulose-phosphate 3-epimerase									Not Significant
DFS55_09780	bifunctional diaminohydroxyphosphoribosylaminopyrimidine deaminase/5-amino-6-(5-phosphoribosylamino)uracil reductase RibD									Not Significant
DFS55_09785	MFS transporter									Not Significant
DFS55_09790	LppX_LprAFG lipoprotein									Not Significant
DFS55_09795	riboflavin synthase									Not Significant
DFS55_09800	riboflavin biosynthesis protein RibBA									Not Significant
DFS55_09805	6,7-dimethyl-8-ribityllumazine synthase									Not Significant
DFS55_09810	PH domain-containing protein	0.075	0.069	0.95	0.98	0.11	-0.21	0.78	0.93	Not Significant
DFS55_09815	hemophore-related protein	-0.092	-0.65	2.3e-06	6.9e-05	-0.24	-0.4	0.00014	0.0032	Not Significant
DFS55_09820	cupin	0.12	0.16	0.018	0.12	-0.01	-0.078	0.58	0.82	Not Significant
DFS55_09825	excinuclease ABC subunit C	-0.038	-0.27	7.7e-06	0.00021	-0.029	-0.4	0.00023	0.0046	Not Significant
DFS55_09830	RNase adapter RapZ	-0.0037	0.15	0.0026	0.028	-0.14	0.16	0.22	0.53	Not Significant
DFS55_09835	uridine diphosphate-N-acetylglucosamine-binding protein YvcK	0.37	0.45	0.58	0.82	0.25	-0.73	0.43	0.73	Not Significant
DFS55_09840	DNA-binding protein WhiA									Not Significant
DFS55_09845	hypothetical protein	0.046	0.19	0.69	0.88	0.0096	-0.021	0.65	0.87	Not Significant
DFS55_09850	PPE family protein	0.031	-0.055	0.31	0.62	-0.045	-0.3	0.027	0.16	Not Significant
DFS55_09855	PPE family protein	0.13	0.13	0.44	0.72	0.074	-0.08	0.67	0.87	Not Significant
DFS55_09860	DUF732 domain-containing protein	0.0091	-0.088	0.1	0.34	-0.12	-0.21	0.93	0.98	Not Significant
DFS55_09865	PPE family protein	0.059	0.24	0.032	0.17	0.13	-0.066	0.84	0.95	Not Significant
DFS55_09870	wax ester/triacylglycerol synthase family O-acyltransferase	-0.042	-0.0029	0.33	0.63	-0.084	-0.017	0.98	1.0	Not Significant
DFS55_09875	hypothetical protein	0.15	0.29	0.0055	0.049	-0.085	0.058	0.22	0.53	Not Significant
DFS55_09880	alpha/beta hydrolase	0.093	0.28	0.0037	0.036	0.051	-0.084	0.42	0.72	Not Significant
DFS55_09885	bile acid CoA ligase	0.085	0.12	0.28	0.58	0.023	-0.0011	0.35	0.66	Not Significant
DFS55_09890	glycerol acyltransferase	-0.0031	0.098	0.48	0.75	-0.044	-0.13	0.095	0.34	Not Significant
DFS55_09895	hypothetical protein	0.18	0.21	0.27	0.57	0.36	0.16	0.2	0.51	Not Significant
DFS55_09900	DUF3556 domain-containing protein	0.03	0.24	0.15	0.43	0.083	0.0042	0.095	0.34	Not Significant
DFS55_09905	NAD(P)/FAD-dependent oxidoreductase	0.045	0.094	0.33	0.63	0.022	-0.06	0.85	0.96	Not Significant
DFS55_09910	aldehyde dehydrogenase									Not Significant
DFS55_09915	phosphoglycerate kinase									Not Significant
DFS55_09920	triose-phosphate isomerase									Not Significant
DFS55_09925	preprotein translocase subunit SecG	0.067	0.21	0.2	0.49	-0.32	-0.12	0.54	0.8	Not Significant
DFS55_09930	LLM class F420-dependent oxidoreductase	-0.046	0.15	0.55	0.79	0.092	0.026	0.97	0.99	Not Significant
DFS55_09935	phosphoenolpyruvate carboxylase	0.033	-0.069	0.18	0.46	-0.041	-0.2	0.018	0.12	Not Significant
DFS55_09940	DUF4239 domain-containing protein	-0.1	0.29	0.36	0.65	-0.061	-0.1	0.49	0.77	Not Significant
DFS55_09945	aldo/keto reductase	0.29	0.15	0.96	0.99	0.00029	-0.43	0.36	0.67	Not Significant
DFS55_09950	acetoin utilization protein	0.14	0.16	0.26	0.57	-0.11	-0.032	0.77	0.92	Not Significant
DFS55_09955	ATPase	-0.27	-0.66	0.16	0.44	0.56	-0.28	0.85	0.96	Not Significant
DFS55_09960	6-phosphogluconolactonase	0.094	0.15	0.53	0.78	-0.018	-0.76	0.012	0.09	Not Significant
DFS55_09965	glucose-6-phosphate dehydrogenase assembly protein OpcA	0.12	-0.0079	0.34	0.64	0.045	-0.068	0.76	0.91	Not Significant
DFS55_09970	glucose-6-phosphate dehydrogenase	0.06	0.09	0.94	0.98	0.092	0.17	0.4	0.71	Not Significant
DFS55_09975	transaldolase	0.12	0.15	0.4	0.68	-0.045	0.13	0.36	0.67	Not Significant
DFS55_09980	transketolase									Not Significant
DFS55_09985	protoheme IX farnesyltransferase									Not Significant
DFS55_09990	quinone oxidoreductase	0.1	-0.054	0.64	0.85	-0.065	-0.13	0.029	0.17	Not Significant
DFS55_09995	hypothetical protein	0.25	0.16	0.82	0.93	0.11	0.086	0.66	0.87	Not Significant
DFS55_10000	heme A synthase									Not Significant
DFS55_10005	multidrug ABC transporter permease									Not Significant
DFS55_10010	ABC transporter ATP-binding protein	-0.12	0.023	0.23	0.52	-0.18	-0.99	0.00017	0.0035	Not Significant
DFS55_10015	hypothetical protein	0.047	0.2	0.081	0.3	0.11	0.2	0.35	0.66	Not Significant
DFS55_10020	transcriptional regulator	0.092	0.004	1.0	1.0	-0.068	-0.29	0.034	0.18	Not Significant
DFS55_10025	Fe-S cluster assembly protein SufB									Not Significant
DFS55_10030	Fe-S cluster assembly protein SufD									Not Significant
DFS55_10035	Fe-S cluster assembly ATPase SufC									Not Significant
DFS55_10040	cysteine desulfurase									Not Significant
DFS55_10045	SUF system NifU family Fe-S cluster assembly protein									Not Significant
DFS55_10050	metal-sulfur cluster assembly factor	-0.051	0.14	0.8	0.92	0.11	0.18	0.91	0.97	Not Significant
DFS55_10055	hypothetical protein	0.28	0.3	0.055	0.24	0.22	0.2	0.091	0.34	Not Significant
DFS55_10060	hypothetical protein	-0.064	0.087	0.53	0.79	0.043	0.16	0.74	0.91	Not Significant
DFS55_10070	acyl-CoA dehydrogenase	0.042	0.088	0.83	0.93	0.087	-0.2	0.0071	0.063	Not Significant
DFS55_10075	thioredoxin	0.0012	0.15	0.22	0.52	0.044	0.25	0.36	0.67	Not Significant
DFS55_10080	enoyl-CoA hydratase	0.051	-0.12	0.16	0.43	0.11	-0.23	0.021	0.13	Not Significant
DFS55_10085	ABC transporter ATP-binding protein	0.056	0.16	0.7	0.88	-0.023	0.054	0.8	0.93	Not Significant
DFS55_10090	transcriptional regulator	0.36	0.21	0.87	0.96	-0.27	-0.37	0.11	0.37	Not Significant
DFS55_10095	TetR/AcrR family transcriptional regulator	-0.072	-0.06	0.75	0.91	-0.092	-0.18	0.43	0.73	Not Significant
DFS55_10100	aconitate hydratase									Not Significant
DFS55_10105	hypothetical protein	0.16	0.3	0.93	0.98	0.23	1.0	0.016	0.11	Not Significant
DFS55_10110	peptidase M23	-0.1	-1.2	9.3e-06	0.00025	-0.4	-0.5	0.0062	0.057	Not Significant
DFS55_10115	NlpC/P60 family protein	-0.62	-1.9	1.5e-21	4.9e-19	-0.66	-1.1	8.2e-13	1.3e-10	Hypersusceptible
DFS55_10120	MoxR family ATPase	-0.7	-2.6	1.6e-22	6.2e-20	-0.97	-2.0	1.2e-21	6.1e-19	Hypersusceptible
DFS55_10125	DUF58 domain-containing protein	-0.34	-2.4	0.0027	0.028	-0.66	-1.9	0.0035	0.038	Hypersusceptible
[truncated: 3,010 more rows]
